# Supplementary material for: Identification of Novel Sensitive and Reliable Serovar-Specific Targets for PCR Detection of Salmonella Serovars Hadar and Albany by Pan-Genome Analysis
Source: Front Microbiol. 2021 Mar 16;12:605984. doi: 10.3389/fmicb.2021.605984 (PMC8011537; doi:10.3389/fmicb.2021.605984)
Supplement: Supplementary Table 1 — 725 genomic sequences of Salmonella serovar were divided into serogroup C2 and others databanks. [file Table_1.xlsx]

## Sheet: Sheet1
Sero-group	Serovar	Strain	BioSample	isolation source	geographic location	collection date	BioProject	Assembly	Size (Mb)	GC%	Replicons	WGS	Scaffolds	Genes	Proteins	Release Date	Modify Date	Level	RefSeq FTP	GenBank FTP
C2	Newport	SL254	SAMN02604062	missing	missing	missing	PRJNA18747	GCA_000016045.1	5.00772	52.2145	chromosome:NC_011080.1/CP001113.1; plasmid pSL254_3:NC_011079.1/CP001112.1; plasmid pSN254:NC_009140.1/CP000604.1	-	3	5141	4898	2008-07-24	2017-02-26	Complete Genome	ftp://ftp.ncbi.nlm.nih.gov/genomes/all/GCF/000/016/045/GCF_000016045.1_ASM1604v1	ftp://ftp.ncbi.nlm.nih.gov/genomes/all/GCA/000/016/045/GCA_000016045.1_ASM1604v1
C2	Newport	SL317	SAMN02415246	missing	missing	missing	PRJNA20047	GCA_000171415.1	4.94801	52.1	-	ABEW01	63	5091	4820	2007-08-15	2017-11-15	Contig	ftp://ftp.ncbi.nlm.nih.gov/genomes/all/GCF/000/171/415/GCF_000171415.1_ASM17141v1	ftp://ftp.ncbi.nlm.nih.gov/genomes/all/GCA/000/171/415/GCA_000171415.1_ASM17141v1
C2	Newport	Levine 1	SAMN05172397	environment	USA:VA	missing	PRJNA60529	GCA_000271885.2	4.84192	52.1	chromosome:NZ_CP015923.1/CP015923.1	-	1	4935	4622	2016-12-06	2017-03-02	Complete Genome	ftp://ftp.ncbi.nlm.nih.gov/genomes/all/GCF/000/271/885/GCF_000271885.2_ASM27188v2	ftp://ftp.ncbi.nlm.nih.gov/genomes/all/GCA/000/271/885/GCA_000271885.2_ASM27188v2
C2	Newport	Levine 15	SAMN05172398	environment	USA:VA	missing	PRJNA60531	GCA_000271905.2	4.88371	52.2	chromosome:NZ_CP015924.1/CP015924.1	-	1	4988	4696	2016-12-06	2017-03-02	Complete Genome	ftp://ftp.ncbi.nlm.nih.gov/genomes/all/GCF/000/271/905/GCF_000271905.2_ASM27190v2	ftp://ftp.ncbi.nlm.nih.gov/genomes/all/GCA/000/271/905/GCA_000271905.2_ASM27190v2
C2	Newport	CVM 35185	SAMN00811533	missing	missing	missing	PRJNA49407	GCA_000272515.1	4.70578	51.9	-	AHTJ01	75	4752	4502	2012-06-25	2017-11-23	Contig	ftp://ftp.ncbi.nlm.nih.gov/genomes/all/GCF/000/272/515/GCF_000272515.1_ASM27251v1	ftp://ftp.ncbi.nlm.nih.gov/genomes/all/GCA/000/272/515/GCA_000272515.1_ASM27251v1
C2	Newport	CVM 35188	SAMN01813479	clinical	USA:TN	2000	PRJNA49415	GCA_000272535.1	4.70852	52.1	-	AHTN01	51	4765	4516	2012-06-25	2017-11-23	Contig	ftp://ftp.ncbi.nlm.nih.gov/genomes/all/GCF/000/272/535/GCF_000272535.1_ASM27253v1	ftp://ftp.ncbi.nlm.nih.gov/genomes/all/GCA/000/272/535/GCA_000272535.1_ASM27253v1
C2	Newport	CVM 21559	SAMN01805324	turkey	missing	missing	PRJNA49417	GCA_000272555.1	4.74239	52.2	-	AHTO01	56	4855	4617	2012-06-25	2017-11-23	Contig	ftp://ftp.ncbi.nlm.nih.gov/genomes/all/GCF/000/272/555/GCF_000272555.1_ASM27255v1	ftp://ftp.ncbi.nlm.nih.gov/genomes/all/GCA/000/272/555/GCA_000272555.1_ASM27255v1
C2	Newport	CVM 19447	SAMN01816116	Frog Food	Viet Nam	missing	PRJNA49621	GCA_000272575.1	4.66381	52.2	-	AHTP01	44	4736	4485	2012-06-25	2017-11-23	Contig	ftp://ftp.ncbi.nlm.nih.gov/genomes/all/GCF/000/272/575/GCF_000272575.1_ASM27257v1	ftp://ftp.ncbi.nlm.nih.gov/genomes/all/GCA/000/272/575/GCA_000272575.1_ASM27257v1
C2	Newport	CVM 19567	SAMN00811536	missing	missing	missing	PRJNA49625	GCA_000272595.1	4.66384	52.2	-	AHTR01	40	4735	4500	2012-06-25	2017-11-23	Contig	ftp://ftp.ncbi.nlm.nih.gov/genomes/all/GCF/000/272/595/GCF_000272595.1_ASM27259v1	ftp://ftp.ncbi.nlm.nih.gov/genomes/all/GCA/000/272/595/GCA_000272595.1_ASM27259v1
C2	Newport	CVM 35202	SAMN01813480	horse	USA:TN	2000	PRJNA49627	GCA_000272615.1	4.95526	52.2	-	AHTS01	63	5105	4827	2012-06-25	2017-11-23	Contig	ftp://ftp.ncbi.nlm.nih.gov/genomes/all/GCF/000/272/615/GCF_000272615.1_ASM27261v1	ftp://ftp.ncbi.nlm.nih.gov/genomes/all/GCA/000/272/615/GCA_000272615.1_ASM27261v1
C2	Newport	CVM 35199	SAMN00811534	missing	missing	missing	PRJNA49409	GCA_000272635.1	4.74736	52.1	-	AHTK01	57	4851	4583	2012-06-25	2017-11-23	Contig	ftp://ftp.ncbi.nlm.nih.gov/genomes/all/GCF/000/272/635/GCF_000272635.1_ASM27263v1	ftp://ftp.ncbi.nlm.nih.gov/genomes/all/GCA/000/272/635/GCA_000272635.1_ASM27263v1
C2	Newport	CVM 21539	SAMN00811535	missing	missing	missing	PRJNA49411	GCA_000272655.1	4.71186	52.1	-	AHTL01	57	4786	4530	2012-06-25	2017-11-23	Contig	ftp://ftp.ncbi.nlm.nih.gov/genomes/all/GCF/000/272/655/GCF_000272655.1_ASM27265v1	ftp://ftp.ncbi.nlm.nih.gov/genomes/all/GCA/000/272/655/GCA_000272655.1_ASM27265v1
C2	Newport	CVM 33953	SAMN01765622	Turkey, Ground	USA:NC	2003	PRJNA49413	GCA_000272675.1	4.79828	52.2	-	AHTM01	68	4912	4662	2012-06-25	2017-11-23	Contig	ftp://ftp.ncbi.nlm.nih.gov/genomes/all/GCF/000/272/675/GCF_000272675.1_ASM27267v1	ftp://ftp.ncbi.nlm.nih.gov/genomes/all/GCA/000/272/675/GCA_000272675.1_ASM27267v1
C2	Newport	CVM 19449	SAMN01813413	fish food	China：Hong Kong	missing	PRJNA49623	GCA_000272695.1	4.69607	52.1	-	AHTQ01	64	4777	4524	2012-06-25	2017-11-23	Contig	ftp://ftp.ncbi.nlm.nih.gov/genomes/all/GCF/000/272/695/GCF_000272695.1_ASM27269v1	ftp://ftp.ncbi.nlm.nih.gov/genomes/all/GCA/000/272/695/GCA_000272695.1_ASM27269v1
C2	Newport	CVM 21550	SAMN01765627	swine	missing	missing	PRJNA49631	GCA_000272715.4	4.97852	52.1952	chromosome:NZ_CP010283.1/CP010283.1; plasmid pCVM21550:NZ_CP009564.1/CP009564.1	-	2	5149	4878	2015-03-12	2017-10-25	Complete Genome	ftp://ftp.ncbi.nlm.nih.gov/genomes/all/GCF/000/272/715/GCF_000272715.4_ASM27271v4	ftp://ftp.ncbi.nlm.nih.gov/genomes/all/GCA/000/272/715/GCA_000272715.4_ASM27271v4
C2	Newport	CVM 22513	SAMN01805325	cattle	USA:NC	2003	PRJNA49635	GCA_000272735.4	4.95111	52.1951	chromosome:NZ_CP010281.1/CP010281.1; plasmid pCVM22513:NZ_CP009562.1/CP009562.1	-	2	5117	4803	2015-03-12	2017-10-25	Complete Genome	ftp://ftp.ncbi.nlm.nih.gov/genomes/all/GCF/000/272/735/GCF_000272735.4_ASM27273v4	ftp://ftp.ncbi.nlm.nih.gov/genomes/all/GCA/000/272/735/GCA_000272735.4_ASM27273v4
C2	Newport	CVM 21538	SAMN01765628	chicken	missing	missing	PRJNA49637	GCA_000272755.4	4.87594	52.2131	chromosome:NZ_CP010282.1/CP010282.1; plasmid pCVM21538:NZ_CP009563.1/CP009563.1	-	2	5033	4675	2015-03-12	2017-10-25	Complete Genome	ftp://ftp.ncbi.nlm.nih.gov/genomes/all/GCF/000/272/755/GCF_000272755.4_ASM27275v4	ftp://ftp.ncbi.nlm.nih.gov/genomes/all/GCA/000/272/755/GCA_000272755.4_ASM27275v4
C2	Newport	CVM 22425	SAMN01813481	cattle	USA: AZ	2003	PRJNA49639	GCA_000272775.4	4.99113	52.1905	chromosome:NZ_CP010279.1/CP010279.1; plasmid pCVM22425:NZ_CP009560.1/CP009560.1	-	2	5172	4847	2015-03-12	2017-10-25	Complete Genome	ftp://ftp.ncbi.nlm.nih.gov/genomes/all/GCF/000/272/775/GCF_000272775.4_ASM27277v4	ftp://ftp.ncbi.nlm.nih.gov/genomes/all/GCA/000/272/775/GCA_000272775.4_ASM27277v4
C2	Newport	CVM 21554	SAMN01813483	swine	USA:IL	2001	PRJNA49977	GCA_000272795.2	4.72669	52.3	chromosome:CP009565.1	-	1	4427	2783	2014-10-14	2015-04-20	Complete Genome	-	ftp://ftp.ncbi.nlm.nih.gov/genomes/all/GCA/000/272/795/GCA_000272795.2_ASM27279v2
C2	Newport	CVM N18486	SAMN01816117	Turkey, Ground	USA:NM	2004	PRJNA49973	GCA_000272815.2	4.75584	52.2	chromosome:NZ_CP009561.1/CP009561.1	-	1	4821	4585	2014-10-14	2017-02-27	Complete Genome	ftp://ftp.ncbi.nlm.nih.gov/genomes/all/GCF/000/272/815/GCF_000272815.2_ASM27281v2	ftp://ftp.ncbi.nlm.nih.gov/genomes/all/GCA/000/272/815/GCA_000272815.2_ASM27281v2
C2	Newport	CVM N1543	SAMN01816118	beef ground	USA:GA	2004	PRJNA49975	GCA_000272835.4	4.94654	52.1976	chromosome:NZ_CP010284.1/CP010284.1; plasmid pCVMN1543:NZ_CP009570.1/CP009570.1	-	2	5072	4824	2015-03-12	2017-06-15	Complete Genome	ftp://ftp.ncbi.nlm.nih.gov/genomes/all/GCF/000/272/835/GCF_000272835.4_ASM27283v4	ftp://ftp.ncbi.nlm.nih.gov/genomes/all/GCA/000/272/835/GCA_000272835.4_ASM27283v4
C2	Newport	CVM 19536	SAMN01813414	pepper	Viet Nam	missing	PRJNA50017	GCA_000272855.1	4.64881	52.2	-	AHUF01	62	4775	4495	2012-06-25	2017-11-23	Contig	ftp://ftp.ncbi.nlm.nih.gov/genomes/all/GCF/000/272/855/GCF_000272855.1_ASM27285v1	ftp://ftp.ncbi.nlm.nih.gov/genomes/all/GCA/000/272/855/GCA_000272855.1_ASM27285v1
C2	Newport	CVM 4176	SAMN01813415	Pig Ears	missing	missing	PRJNA50019	GCA_000272875.1	4.93591	52	-	AHUG01	54	5109	4755	2012-06-25	2017-11-23	Contig	ftp://ftp.ncbi.nlm.nih.gov/genomes/all/GCF/000/272/875/GCF_000272875.1_ASM27287v1	ftp://ftp.ncbi.nlm.nih.gov/genomes/all/GCA/000/272/875/GCA_000272875.1_ASM27287v1
C2	Newport	CVM 22462	SAMN01813482	dog	USA:AZ	2003	PRJNA49971	GCA_000272895.3	5.1212	52.1435	chromosome:NZ_CP010280.1/CP010280.1; plasmid pCFSAN000934_02:NZ_CP009567.1/CP009567.1; plasmid pCFSAN000934_03:NZ_CP009568.1/CP009568.1; plasmid pCVM22462:NZ_CP009566.1/CP009566.1	-	4	5318	5053	2015-01-07	2017-02-27	Complete Genome	ftp://ftp.ncbi.nlm.nih.gov/genomes/all/GCF/000/272/895/GCF_000272895.2_ASM27289v3	ftp://ftp.ncbi.nlm.nih.gov/genomes/all/GCA/000/272/895/GCA_000272895.3_ASM27289v3
C2	Newport	CVM 19443	SAMN01765623	shrimp	India	missing	PRJNA49979	GCA_000272915.1	4.80635	52.2	-	AHUB01	62	4956	4649	2012-06-25	2017-11-23	Contig	ftp://ftp.ncbi.nlm.nih.gov/genomes/all/GCF/000/272/915/GCF_000272915.1_ASM27291v1	ftp://ftp.ncbi.nlm.nih.gov/genomes/all/GCA/000/272/915/GCA_000272915.1_ASM27291v1
C2	Newport	CVM 37978	SAMN01765624	Spinach	missing	missing	PRJNA49981	GCA_000272935.1	4.79553	52.3	-	AHUC01	38	4929	4630	2012-06-25	2017-11-23	Contig	ftp://ftp.ncbi.nlm.nih.gov/genomes/all/GCF/000/272/935/GCF_000272935.1_ASM27293v1	ftp://ftp.ncbi.nlm.nih.gov/genomes/all/GCA/000/272/935/GCA_000272935.1_ASM27293v1
C2	Newport	CVM 19593	SAMN01765625	cheese	Mexico	missing	PRJNA49983	GCA_000272955.1	4.65267	52.2	-	AHUD01	65	4757	4491	2012-06-25	2017-11-23	Contig	ftp://ftp.ncbi.nlm.nih.gov/genomes/all/GCF/000/272/955/GCF_000272955.1_ASM27295v1	ftp://ftp.ncbi.nlm.nih.gov/genomes/all/GCA/000/272/955/GCA_000272955.1_ASM27295v1
C2	Newport	CVM 19470	SAMN01765626	Squid	Viet Nam	missing	PRJNA49985	GCA_000272975.1	4.72908	52.1	-	AHUE01	74	4873	4584	2012-06-25	2017-11-23	Contig	ftp://ftp.ncbi.nlm.nih.gov/genomes/all/GCF/000/272/975/GCF_000272975.1_ASM27297v1	ftp://ftp.ncbi.nlm.nih.gov/genomes/all/GCA/000/272/975/GCA_000272975.1_ASM27297v1
C2	Newport	SH111077	SAMN02415262	stool	China: Shanghai	2011	PRJNA184702	GCA_000344825.1	4.87267	52.1	-	AOGJ01	93	4956	4714	2013-03-07	2017-05-19	Contig	ftp://ftp.ncbi.nlm.nih.gov/genomes/all/GCF/000/344/825/GCF_000344825.1_SOAPdenovo1.05	ftp://ftp.ncbi.nlm.nih.gov/genomes/all/GCA/000/344/825/GCA_000344825.1_SOAPdenovo1.05
C2	Newport	Shandong_3	SAMN02415264	stool	China: Shandong	missing	PRJNA184703	GCA_000344845.1	4.755	52.1	-	AOGI01	66	4863	4638	2013-03-07	2017-05-19	Contig	ftp://ftp.ncbi.nlm.nih.gov/genomes/all/GCF/000/344/845/GCF_000344845.1_SOAPdenovo1.05	ftp://ftp.ncbi.nlm.nih.gov/genomes/all/GCA/000/344/845/GCA_000344845.1_SOAPdenovo1.05
C2	Newport	JS09102	SAMN02415261	stool	China: Jiangsu	2010	PRJNA184705	GCA_000344865.1	5.08402	51.9	-	AOGG01	98	5300	5035	2013-03-07	2017-05-19	Contig	ftp://ftp.ncbi.nlm.nih.gov/genomes/all/GCF/000/344/865/GCF_000344865.1_SOAPdenovo1.05	ftp://ftp.ncbi.nlm.nih.gov/genomes/all/GCA/000/344/865/GCA_000344865.1_SOAPdenovo1.05
C2	Newport	Henan_3	SAMN02415263	stool	China: Henan	missing	PRJNA184704	GCA_000344885.1	4.81568	52.1	-	AOGH01	77	4950	4719	2013-03-07	2017-05-19	Contig	ftp://ftp.ncbi.nlm.nih.gov/genomes/all/GCF/000/344/885/GCF_000344885.1_SOAPdenovo1.05	ftp://ftp.ncbi.nlm.nih.gov/genomes/all/GCA/000/344/885/GCA_000344885.1_SOAPdenovo1.05
C2	Newport	USMARC-S3124.1	SAMN02297856	Post-intervention beef carcass	USA: BIFSCo Region 2	2006	PRJNA51643	GCA_000442415.1	4.91596	52.1	chromosome:NC_021902.1/CP006631.1	-	1	5058	4806	2013-07-31	2017-02-26	Complete Genome	ftp://ftp.ncbi.nlm.nih.gov/genomes/all/GCF/000/442/415/GCF_000442415.1_ASM44241v1	ftp://ftp.ncbi.nlm.nih.gov/genomes/all/GCA/000/442/415/GCA_000442415.1_ASM44241v1
C2	Newport	#11-2	SAMN01816172	tomato	missing	missing	PRJNA78363	GCA_000474375.1	4.76894	52.1	-	AUQR01	54	4876	4619	2013-10-17	2017-02-26	Contig	ftp://ftp.ncbi.nlm.nih.gov/genomes/all/GCF/000/474/375/GCF_000474375.1_CFSAN001193_01.0	ftp://ftp.ncbi.nlm.nih.gov/genomes/all/GCA/000/474/375/GCA_000474375.1_CFSAN001193_01.0
C2	Newport	#11-4	SAMN01816170	water pond	USA:VA	missing	PRJNA78359	GCA_000474515.1	4.76808	52.1	-	AUQP01	61	4873	4609	2013-10-17	2017-02-26	Contig	ftp://ftp.ncbi.nlm.nih.gov/genomes/all/GCF/000/474/515/GCF_000474515.1_CFSAN001191_01.0	ftp://ftp.ncbi.nlm.nih.gov/genomes/all/GCA/000/474/515/GCA_000474515.1_CFSAN001191_01.0
C2	Newport	#11-3	SAMN01816171	water pond	USA:VA	missing	PRJNA78361	GCA_000474535.1	4.7706	52.1	-	AUQQ01	57	4875	4610	2013-10-17	2017-02-26	Contig	ftp://ftp.ncbi.nlm.nih.gov/genomes/all/GCF/000/474/535/GCF_000474535.1_CFSAN001192_01.0	ftp://ftp.ncbi.nlm.nih.gov/genomes/all/GCA/000/474/535/GCA_000474535.1_CFSAN001192_01.0
C2	Newport	WA_14885	SAMN02415192	missing	missing	missing	PRJNA63697	GCA_000483675.1	4.67837	52.2	-	AYED01	89	4760	4376	2013-10-25	2017-02-26	Contig	ftp://ftp.ncbi.nlm.nih.gov/genomes/all/GCF/000/483/675/GCF_000483675.1_ASM48367v1	ftp://ftp.ncbi.nlm.nih.gov/genomes/all/GCA/000/483/675/GCA_000483675.1_ASM48367v1
C2	Newport	WA_14882	SAMN02415193	stool	missing	missing	PRJNA63695	GCA_000483715.2	4.71254	52.2	chromosome:NZ_CP016357.1/CP016357.1	-	1	4768	4521	2016-12-05	2017-03-02	Complete Genome	ftp://ftp.ncbi.nlm.nih.gov/genomes/all/GCF/000/483/715/GCF_000483715.2_ASM48371v2	ftp://ftp.ncbi.nlm.nih.gov/genomes/all/GCA/000/483/715/GCA_000483715.2_ASM48371v2
C2	Newport	RI_10P078	SAMN02415188	missing	missing	missing	PRJNA63705	GCA_000483735.1	4.68206	52.2	-	AYDZ01	71	4665	4263	2013-10-25	2019-04-02	Contig	ftp://ftp.ncbi.nlm.nih.gov/genomes/all/GCF/000/483/735/GCF_000483735.1_ASM48373v1	ftp://ftp.ncbi.nlm.nih.gov/genomes/all/GCA/000/483/735/GCA_000483735.1_ASM48373v1
C2	Newport	WA_14900	SAMN02415191	missing	missing	missing	PRJNA63699	GCA_000483755.1	4.67662	52.2	-	AYEC01	138	4694	4169	2013-10-25	2019-04-02	Contig	ftp://ftp.ncbi.nlm.nih.gov/genomes/all/GCF/000/483/755/GCF_000483755.1_ASM48375v1	ftp://ftp.ncbi.nlm.nih.gov/genomes/all/GCA/000/483/755/GCA_000483755.1_ASM48375v1
C2	Newport	RI_10P069	SAMN02415189	missing	missing	missing	PRJNA63703	GCA_000483775.1	4.68192	52.2	-	AYEA01	46	4653	4270	2013-10-25	2019-04-02	Contig	ftp://ftp.ncbi.nlm.nih.gov/genomes/all/GCF/000/483/775/GCF_000483775.1_ASM48377v1	ftp://ftp.ncbi.nlm.nih.gov/genomes/all/GCA/000/483/775/GCA_000483775.1_ASM48377v1
C2	Newport	RI_10P079	SAMN02415187	missing	missing	missing	PRJNA63707	GCA_000483835.1	4.68258	52.2	-	AYDY01	49	4649	4270	2013-10-25	2019-04-02	Contig	ftp://ftp.ncbi.nlm.nih.gov/genomes/all/GCF/000/483/835/GCF_000483835.1_ASM48383v1	ftp://ftp.ncbi.nlm.nih.gov/genomes/all/GCA/000/483/835/GCA_000483835.1_ASM48383v1
C2	Newport	RI_10P068	SAMN02415190	missing	missing	missing	PRJNA63701	GCA_000483955.1	4.6824	52.2	-	AYEB01	69	4762	4448	2013-10-25	2017-02-26	Contig	ftp://ftp.ncbi.nlm.nih.gov/genomes/all/GCF/000/483/955/GCF_000483955.1_ASM48395v1	ftp://ftp.ncbi.nlm.nih.gov/genomes/all/GCA/000/483/955/GCA_000483955.1_ASM48395v1
C2	Newport	637564_17	SAMN02415175	missing	missing	missing	PRJNA62865	GCA_000484215.1	4.67444	52.2	-	AYDM01	82	4764	4482	2013-10-25	2017-02-26	Contig	ftp://ftp.ncbi.nlm.nih.gov/genomes/all/GCF/000/484/215/GCF_000484215.1_ASM48421v1	ftp://ftp.ncbi.nlm.nih.gov/genomes/all/GCA/000/484/215/GCA_000484215.1_ASM48421v1
C2	Newport	VA_R100512570	SAMN02415196	missing	missing	missing	PRJNA63689	GCA_000484455.1	4.67848	52.2	-	AYEH01	100	4689	4191	2013-10-25	2019-04-02	Contig	ftp://ftp.ncbi.nlm.nih.gov/genomes/all/GCF/000/484/455/GCF_000484455.1_ASM48445v1	ftp://ftp.ncbi.nlm.nih.gov/genomes/all/GCA/000/484/455/GCA_000484455.1_ASM48445v1
C2	Newport	VA_R100512572	SAMN02415195	missing	missing	missing	PRJNA63691	GCA_000484475.1	4.71102	52.2	-	AYEG01	116	4741	4332	2013-10-25	2019-04-02	Contig	ftp://ftp.ncbi.nlm.nih.gov/genomes/all/GCF/000/484/475/GCF_000484475.1_ASM48447v1	ftp://ftp.ncbi.nlm.nih.gov/genomes/all/GCA/000/484/475/GCA_000484475.1_ASM48447v1
C2	Newport	VA_R100506907	SAMN02415197	missing	missing	missing	PRJNA63687	GCA_000494485.1	4.67794	52.2	-	AYEI01	163	4714	4243	2013-10-31	2019-04-02	Contig	ftp://ftp.ncbi.nlm.nih.gov/genomes/all/GCF/000/494/485/GCF_000494485.1_CFSAN000866_01.0	ftp://ftp.ncbi.nlm.nih.gov/genomes/all/GCA/000/494/485/GCA_000494485.1_CFSAN000866_01.0
C2	Newport	SL254	SAMEA2673767	missing	missing	missing	PRJEB6881	GCA_000751335.1	4.71746	52.3	-	CCMR01	12	4780	4521	2014-09-06	2017-02-26	Contig	ftp://ftp.ncbi.nlm.nih.gov/genomes/all/GCF/000/751/335/GCF_000751335.1_Salmonella_enterica_subsp._enterica_strain_100TC3	ftp://ftp.ncbi.nlm.nih.gov/genomes/all/GCA/000/751/335/GCA_000751335.1_Salmonella_enterica_subsp._enterica_strain_100TC3
C2	Newport	USDA-ARS-USMARC-1927	SAMN02712196	fecal swab	USA: United States BIFSCo Region 6	missing	PRJNA236689	GCA_000940935.2	4.69551	52.2	chromosome:NZ_CP007216.2/CP007216.2	-	1	4768	4498	2015-03-04	2018-05-23	Complete Genome	ftp://ftp.ncbi.nlm.nih.gov/genomes/all/GCF/000/940/935/GCF_000940935.2_ASM94093v2	ftp://ftp.ncbi.nlm.nih.gov/genomes/all/GCA/000/940/935/GCA_000940935.2_ASM94093v2
C2	Newport	CDC 2010K-2159	SAMN02716903	stool	USA: BIFSCo Region 7	2010	PRJNA236696	GCA_000973685.2	4.79039	52.3	chromosome:NZ_CP007559.2/CP007559.2	-	1	4907	4641	2015-04-20	2018-01-11	Complete Genome	ftp://ftp.ncbi.nlm.nih.gov/genomes/all/GCF/000/973/685/GCF_000973685.2_ASM97368v2	ftp://ftp.ncbi.nlm.nih.gov/genomes/all/GCA/000/973/685/GCA_000973685.2_ASM97368v2
C2	Newport	36807	SAMN01816133	tomato	USA:VA	2007	PRJNA62863	GCA_001051525.1	4.79809	52.2	-	APGR01	186	4960	4609	2015-07-09	2017-02-27	Contig	ftp://ftp.ncbi.nlm.nih.gov/genomes/all/GCF/001/051/525/GCF_001051525.1_ASM105152v1	ftp://ftp.ncbi.nlm.nih.gov/genomes/all/GCA/001/051/525/GCA_001051525.1_ASM105152v1
C2	Newport	36805	SAMN01816132	tomato	USA:VA	2007	PRJNA62861	GCA_001051535.1	4.80108	52.2	-	APGS01	137	4943	4611	2015-07-09	2017-02-27	Contig	ftp://ftp.ncbi.nlm.nih.gov/genomes/all/GCF/001/051/535/GCF_001051535.1_ASM105153v1	ftp://ftp.ncbi.nlm.nih.gov/genomes/all/GCA/001/051/535/GCA_001051535.1_ASM105153v1
C2	Newport	36804	SAMN01816131	tomato	USA:VA	2007	PRJNA62859	GCA_001051545.1	4.80153	52.1	-	APGQ01	194	5014	4577	2015-07-09	2017-02-27	Contig	ftp://ftp.ncbi.nlm.nih.gov/genomes/all/GCF/001/051/545/GCF_001051545.1_ASM105154v1	ftp://ftp.ncbi.nlm.nih.gov/genomes/all/GCA/001/051/545/GCA_001051545.1_ASM105154v1
C2	Newport	36801	SAMN01816128	tomato	USA:VA	2007	PRJNA62853	GCA_001051555.1	4.80851	52.1	-	APGT01	54	4929	4673	2015-07-09	2017-02-27	Contig	ftp://ftp.ncbi.nlm.nih.gov/genomes/all/GCF/001/051/555/GCF_001051555.1_ASM105155v1	ftp://ftp.ncbi.nlm.nih.gov/genomes/all/GCA/001/051/555/GCA_001051555.1_ASM105155v1
C2	Newport	36802	SAMN01816129	tomato	USA:VA	2007	PRJNA62855	GCA_001051605.1	4.81067	52.2	-	APGV01	58	4926	4668	2015-07-09	2017-02-27	Contig	ftp://ftp.ncbi.nlm.nih.gov/genomes/all/GCF/001/051/605/GCF_001051605.1_ASM105160v1	ftp://ftp.ncbi.nlm.nih.gov/genomes/all/GCA/001/051/605/GCA_001051605.1_ASM105160v1
C2	Newport	36799	SAMN01816127	tomato	USA:VA	2007	PRJNA62851	GCA_001051615.1	4.81489	52.2	-	APGU01	59	4933	4683	2015-07-09	2017-02-27	Contig	ftp://ftp.ncbi.nlm.nih.gov/genomes/all/GCF/001/051/615/GCF_001051615.1_ASM105161v1	ftp://ftp.ncbi.nlm.nih.gov/genomes/all/GCA/001/051/615/GCA_001051615.1_ASM105161v1
C2	Newport	VA_R100804798	SAMN01813904	stool	USA:VA	missing	PRJNA61155	GCA_001051625.1	4.81451	52.1	-	APGW01	58	4938	4698	2015-07-09	2017-02-27	Contig	ftp://ftp.ncbi.nlm.nih.gov/genomes/all/GCF/001/051/625/GCF_001051625.1_CFSAN000859_1.0	ftp://ftp.ncbi.nlm.nih.gov/genomes/all/GCA/001/051/625/GCA_001051625.1_CFSAN000859_1.0
C2	Newport	VA_R100808502	SAMN01813905	stool	USA:VA	missing	PRJNA61157	GCA_001051635.1	4.77425	52.1	-	APGX01	67	4880	4636	2015-07-09	2017-02-27	Contig	ftp://ftp.ncbi.nlm.nih.gov/genomes/all/GCF/001/051/635/GCF_001051635.1_CFSAN000860_1.0	ftp://ftp.ncbi.nlm.nih.gov/genomes/all/GCA/001/051/635/GCA_001051635.1_CFSAN000860_1.0
C2	Newport	DC_10-449	SAMN01813908	stool	USA:DC	2010	PRJNA61361	GCA_001051685.1	4.81381	52.2	-	APHA01	60	4916	4676	2015-07-09	2017-02-27	Contig	ftp://ftp.ncbi.nlm.nih.gov/genomes/all/GCF/001/051/685/GCF_001051685.1_CFSAN000863_1.0	ftp://ftp.ncbi.nlm.nih.gov/genomes/all/GCA/001/051/685/GCA_001051685.1_CFSAN000863_1.0
C2	Newport	DC_10-446	SAMN01813907	stool	USA:DC	2010	PRJNA61357	GCA_001051695.1	4.81685	52.2	-	APGZ01	54	4932	4681	2015-07-09	2017-02-27	Contig	ftp://ftp.ncbi.nlm.nih.gov/genomes/all/GCF/001/051/695/GCF_001051695.1_CFSAN000862_1.0	ftp://ftp.ncbi.nlm.nih.gov/genomes/all/GCA/001/051/695/GCA_001051695.1_CFSAN000862_1.0
C2	Newport	MA_10EN1469	SAMN01813906	stool	USA:DC	missing	PRJNA61159	GCA_001051705.1	4.77449	52.1	-	APGY01	58	4883	4644	2015-07-09	2017-02-27	Contig	ftp://ftp.ncbi.nlm.nih.gov/genomes/all/GCF/001/051/705/GCF_001051705.1_CFSAN000861_1.0	ftp://ftp.ncbi.nlm.nih.gov/genomes/all/GCA/001/051/705/GCA_001051705.1_CFSAN000861_1.0
C2	Newport	DC_10-450	SAMN01813909	stool	USA:DC	2010	PRJNA61363	GCA_001051715.1	4.771	52.1	-	APHB01	67	4869	4633	2015-07-09	2017-02-27	Contig	ftp://ftp.ncbi.nlm.nih.gov/genomes/all/GCF/001/051/715/GCF_001051715.1_CFSAN000864_1.0	ftp://ftp.ncbi.nlm.nih.gov/genomes/all/GCA/001/051/715/GCA_001051715.1_CFSAN000864_1.0
C2	Newport	A182RVB	SAMN01816136	Creek Sediment	USA:VA	2006	PRJNA62869	GCA_001051765.1	4.72272	52.1	-	APHC01	137	4845	4478	2015-07-09	2017-02-27	Contig	ftp://ftp.ncbi.nlm.nih.gov/genomes/all/GCF/001/051/765/GCF_001051765.1_CFSAN000927_1.0	ftp://ftp.ncbi.nlm.nih.gov/genomes/all/GCA/001/051/765/GCA_001051765.1_CFSAN000927_1.0
C2	Newport	36803	SAMN01816130	tomato	USA:VA	2007	PRJNA62857	GCA_001051795.1	4.80391	52.1	-	APHF01	125	4939	4624	2015-07-09	2017-02-27	Contig	ftp://ftp.ncbi.nlm.nih.gov/genomes/all/GCF/001/051/795/GCF_001051795.1_ASM105179v1	ftp://ftp.ncbi.nlm.nih.gov/genomes/all/GCA/001/051/795/GCA_001051795.1_ASM105179v1
C2	Newport	S103RVX	SAMN01813912	Bird Feces	USA:VA	2007	PRJNA62871	GCA_001051815.1	4.77096	52.1	-	APHE01	127	4916	4491	2015-07-09	2017-02-27	Contig	ftp://ftp.ncbi.nlm.nih.gov/genomes/all/GCF/001/051/815/GCF_001051815.1_CFSAN000929_1.0	ftp://ftp.ncbi.nlm.nih.gov/genomes/all/GCA/001/051/815/GCA_001051815.1_CFSAN000929_1.0
C2	Newport	PRS_2010_0624	SAMN01816126	Creek	USA:VA	2010	PRJNA61939	GCA_001051845.1	4.74359	52.2	-	APHG01	191	4869	4544	2015-07-09	2017-02-27	Contig	ftp://ftp.ncbi.nlm.nih.gov/genomes/all/GCF/001/051/845/GCF_001051845.1_CFSAN001243_1.0	ftp://ftp.ncbi.nlm.nih.gov/genomes/all/GCA/001/051/845/GCA_001051845.1_CFSAN001243_1.0
C2	Newport	CVM N46850	SAMN03894229	chicken breast	USA: PA	2013	PRJNA242614	GCA_001243515.1	4.59002	52.1	-	LHIV01	71	4643	4427	2015-08-05	2017-02-28	Contig	ftp://ftp.ncbi.nlm.nih.gov/genomes/all/GCF/001/243/515/GCF_001243515.1_Salmonella_enterica_CVM_N46850-R_v1.0	ftp://ftp.ncbi.nlm.nih.gov/genomes/all/GCA/001/243/515/GCA_001243515.1_Salmonella_enterica_CVM_N46850-R_v1.0
C2	Newport	CVM N50439	SAMN03894319	chicken breast	USA: NY	2013	PRJNA242614	GCA_001272275.1	4.87517	52	-	LINY01	78	5008	4752	2015-08-20	2017-02-28	Contig	ftp://ftp.ncbi.nlm.nih.gov/genomes/all/GCF/001/272/275/GCF_001272275.1_Salmonella_enterica_CVM_N50439_v1.0	ftp://ftp.ncbi.nlm.nih.gov/genomes/all/GCA/001/272/275/GCA_001272275.1_Salmonella_enterica_CVM_N50439_v1.0
C2	Newport	0112-791	SAMN03744301	stool	USA	2001	PRJNA285350	GCA_001278275.1	4.53892	52.2	chromosome:CP012597.1	-	1	4361	3722	2015-09-02	2016-09-03	Complete Genome	-	ftp://ftp.ncbi.nlm.nih.gov/genomes/all/GCA/001/278/275/GCA_001278275.1_ASM127827v1
C2	Newport	0211-109	SAMN03744302	stool	USA	2002	PRJNA285350	GCA_001278295.1	4.96215	52.2	chromosome:NZ_CP012598.1/CP012598.1	-	1	4976	4539	2015-09-02	2019-04-02	Complete Genome	ftp://ftp.ncbi.nlm.nih.gov/genomes/all/GCF/001/278/295/GCF_001278295.1_ASM127829v1	ftp://ftp.ncbi.nlm.nih.gov/genomes/all/GCA/001/278/295/GCA_001278295.1_ASM127829v1
C2	Newport	0307-213	SAMN03744303	stool	USA	2003	PRJNA285350	GCA_001278315.1	4.51284	51.9	chromosome:NZ_CP012599.1/CP012599.1	-	1	4723	4473	2015-09-02	2017-06-24	Complete Genome	ftp://ftp.ncbi.nlm.nih.gov/genomes/all/GCF/001/278/315/GCF_001278315.1_ASM127831v1	ftp://ftp.ncbi.nlm.nih.gov/genomes/all/GCA/001/278/315/GCA_001278315.1_ASM127831v1
C2	Newport	L0167	SAMN03569079	missing	UK	2007	PRJNA177581	GCA_001448965.1	4.80031	52.1	-	LIXP01	191	4672	2512	2015-11-27	2016-04-05	Contig	ftp://ftp.ncbi.nlm.nih.gov/genomes/all/GCF/001/448/965/GCF_001448965.1_ASM144896v1	ftp://ftp.ncbi.nlm.nih.gov/genomes/all/GCA/001/448/965/GCA_001448965.1_ASM144896v1
C2	Newport	CVM N38893	SAMN02699296	ground turkey	USA: NM	2012	PRJNA242614	GCA_001479995.1	5.11685	51.9	-	JYXR01	78	5289	5028	2015-12-22	2017-03-01	Contig	ftp://ftp.ncbi.nlm.nih.gov/genomes/all/GCF/001/479/995/GCF_001479995.1_Salmonella_enterica_CVM_N38893-SQ_v1.0	ftp://ftp.ncbi.nlm.nih.gov/genomes/all/GCA/001/479/995/GCA_001479995.1_Salmonella_enterica_CVM_N38893-SQ_v1.0
C2	Newport	CVM N42477	SAMN02699352	ground turkey	USA: MN	2012	PRJNA242614	GCA_001480655.1	4.74873	52.1	-	JYZW01	83	4848	4603	2015-12-22	2017-03-01	Contig	ftp://ftp.ncbi.nlm.nih.gov/genomes/all/GCF/001/480/655/GCF_001480655.1_Salmonella_enterica_CVM_N42477_v1.0	ftp://ftp.ncbi.nlm.nih.gov/genomes/all/GCA/001/480/655/GCA_001480655.1_Salmonella_enterica_CVM_N42477_v1.0
C2	Newport	CFSAN045051	SAMN04962173	Environmental (Pond)	USA:GA	2013	PRJNA186035	GCA_001834645.1	4.83558	52.2	-	MLWU01	57	4940	4700	2016-10-24	2017-03-02	Contig	ftp://ftp.ncbi.nlm.nih.gov/genomes/all/GCF/001/834/645/GCF_001834645.1_ASM183464v1	ftp://ftp.ncbi.nlm.nih.gov/genomes/all/GCA/001/834/645/GCA_001834645.1_ASM183464v1
C2	Newport	CFSAN045050	SAMN04962172	Environmental (Pond)	USA:GA	2013	PRJNA186035	GCA_001834665.1	4.75368	52.1	-	MLWT01	45	4840	4602	2016-10-24	2017-03-02	Contig	ftp://ftp.ncbi.nlm.nih.gov/genomes/all/GCF/001/834/665/GCF_001834665.1_ASM183466v1	ftp://ftp.ncbi.nlm.nih.gov/genomes/all/GCA/001/834/665/GCA_001834665.1_ASM183466v1
C2	Newport	CFSAN045052	SAMN04962174	Environmental (Pond)	USA:GA	2013	PRJNA186035	GCA_001834705.1	4.75557	52.1	-	MLWV01	52	4843	4605	2016-10-24	2017-03-02	Contig	ftp://ftp.ncbi.nlm.nih.gov/genomes/all/GCF/001/834/705/GCF_001834705.1_ASM183470v1	ftp://ftp.ncbi.nlm.nih.gov/genomes/all/GCA/001/834/705/GCA_001834705.1_ASM183470v1
C2	Newport	CFSAN045011	SAMN04962113	Environmental (Fields)	USA:GA	2013	PRJNA186035	GCA_001835255.1	4.76209	52.1	-	MLVV01	48	4860	4619	2016-10-24	2017-03-02	Contig	ftp://ftp.ncbi.nlm.nih.gov/genomes/all/GCF/001/835/255/GCF_001835255.1_ASM183525v1	ftp://ftp.ncbi.nlm.nih.gov/genomes/all/GCA/001/835/255/GCA_001835255.1_ASM183525v1
C2	Newport	CFSAN045053	SAMN04962175	Environmental (Pond)	USA:GA	2012	PRJNA186035	GCA_001835415.1	4.70833	52.2	-	MLWW01	28	4755	4529	2016-10-24	2017-03-02	Contig	ftp://ftp.ncbi.nlm.nih.gov/genomes/all/GCF/001/835/415/GCF_001835415.1_ASM183541v1	ftp://ftp.ncbi.nlm.nih.gov/genomes/all/GCA/001/835/415/GCA_001835415.1_ASM183541v1
C2	Newport	CFSAN045054	SAMN04962176	Environmental (Pond)	USA:GA	2013	PRJNA186035	GCA_001835445.1	4.75719	52.1	-	MLWX01	48	4842	4606	2016-10-24	2017-03-02	Contig	ftp://ftp.ncbi.nlm.nih.gov/genomes/all/GCF/001/835/445/GCF_001835445.1_ASM183544v1	ftp://ftp.ncbi.nlm.nih.gov/genomes/all/GCA/001/835/445/GCA_001835445.1_ASM183544v1
C2	Newport	CFSAN001660	SAMN05172400	missing	USA: VA	missing	PRJNA186035	GCA_001890165.1	4.90172	52.1088	chromosome:NZ_CP016010.1/CP016010.1; plasmid pCFSAN001660:NZ_CP016011.1/CP016011.1	-	2	5002	4734	2016-12-07	2017-03-02	Complete Genome	ftp://ftp.ncbi.nlm.nih.gov/genomes/all/GCF/001/890/165/GCF_001890165.1_ASM189016v1	ftp://ftp.ncbi.nlm.nih.gov/genomes/all/GCA/001/890/165/GCA_001890165.1_ASM189016v1
C2	Newport	CFSAN003890	SAMN05172402	almond kernel (raw, variety carmel)	USA: CA	2007	PRJNA186035	GCA_001890185.1	5.0281	52.1897	chromosome:NZ_CP016012.1/CP016012.1; plasmid pCFSAN003890:NZ_CP016013.1/CP016013.1	-	2	5189	4900	2016-12-07	2017-03-02	Complete Genome	ftp://ftp.ncbi.nlm.nih.gov/genomes/all/GCF/001/890/185/GCF_001890185.1_ASM189018v1	ftp://ftp.ncbi.nlm.nih.gov/genomes/all/GCA/001/890/185/GCA_001890185.1_ASM189018v1
C2	Newport	CFSAN003387	SAMN05172401	almond kernel (raw, variety carmel)	USA: CA	2006	PRJNA186035	GCA_001890445.1	4.74697	52.2	chromosome:NZ_CP016014.1/CP016014.1	-	1	4763	4487	2016-12-07	2017-03-02	Complete Genome	ftp://ftp.ncbi.nlm.nih.gov/genomes/all/GCF/001/890/445/GCF_001890445.1_ASM189044v1	ftp://ftp.ncbi.nlm.nih.gov/genomes/all/GCA/001/890/445/GCA_001890445.1_ASM189044v1
C2	Newport	0007-33	SAMN03744300	stool	USA	2000	PRJNA285350	GCA_001922165.1	4.84674	52.2	chromosome:NZ_CP013685.1/CP013685.1	-	1	4941	4687	2016-12-27	2017-03-02	Complete Genome	ftp://ftp.ncbi.nlm.nih.gov/genomes/all/GCF/001/922/165/GCF_001922165.1_ASM192216v1	ftp://ftp.ncbi.nlm.nih.gov/genomes/all/GCA/001/922/165/GCA_001922165.1_ASM192216v1
C2	Newport	R8_2690_R1	SAMN04394846	stool/fecal sample	USA：New York state	2008	PRJNA308370	GCA_001954755.1	4.90976	52.2	-	MODH01	153	5041	4799	2017-01-18	2017-03-02	Contig	ftp://ftp.ncbi.nlm.nih.gov/genomes/all/GCF/001/954/755/GCF_001954755.1_ASM195475v1	ftp://ftp.ncbi.nlm.nih.gov/genomes/all/GCA/001/954/755/GCA_001954755.1_ASM195475v1
C2	Newport	R8_2873_R1	SAMN04394790	stool/fecal sample	USA：New York state	2008	PRJNA308370	GCA_001954765.1	4.89316	52.2	-	MODG01	75	5023	4808	2017-01-18	2017-03-02	Contig	ftp://ftp.ncbi.nlm.nih.gov/genomes/all/GCF/001/954/765/GCF_001954765.1_ASM195476v1	ftp://ftp.ncbi.nlm.nih.gov/genomes/all/GCA/001/954/765/GCA_001954765.1_ASM195476v1
C2	Newport	R8_4007_R1	SAMN04394749	stool/fecal sample	USA：New York state	2009	PRJNA308370	GCA_001954815.1	4.95355	52.1	-	MODF01	109	5105	4876	2017-01-18	2017-03-02	Contig	ftp://ftp.ncbi.nlm.nih.gov/genomes/all/GCF/001/954/815/GCF_001954815.1_ASM195481v1	ftp://ftp.ncbi.nlm.nih.gov/genomes/all/GCA/001/954/815/GCA_001954815.1_ASM195481v1
C2	Newport	R8_5045_R1	SAMN04394780	stool/fecal sample	USA：New York state	2010	PRJNA308370	GCA_001954825.1	4.95186	52.2	-	MODB01	134	5105	4874	2017-01-18	2017-03-02	Contig	ftp://ftp.ncbi.nlm.nih.gov/genomes/all/GCF/001/954/825/GCF_001954825.1_ASM195482v1	ftp://ftp.ncbi.nlm.nih.gov/genomes/all/GCA/001/954/825/GCA_001954825.1_ASM195482v1
C2	Newport	R8_8188_R1	SAMN04394890	stool/fecal sample	USA：New York state	2011	PRJNA308370	GCA_001954835.1	4.94388	52.2	-	MOCZ01	109	5091	4860	2017-01-18	2017-03-02	Contig	ftp://ftp.ncbi.nlm.nih.gov/genomes/all/GCF/001/954/835/GCF_001954835.1_ASM195483v1	ftp://ftp.ncbi.nlm.nih.gov/genomes/all/GCA/001/954/835/GCA_001954835.1_ASM195483v1
C2	Newport	R9_3240_R1	SAMN04394919	stool/fecal sample	USA: Washington state	2011	PRJNA308370	GCA_001954845.1	5.03079	52.1	-	MOCX01	95	5204	4969	2017-01-18	2017-03-02	Contig	ftp://ftp.ncbi.nlm.nih.gov/genomes/all/GCF/001/954/845/GCF_001954845.1_ASM195484v1	ftp://ftp.ncbi.nlm.nih.gov/genomes/all/GCA/001/954/845/GCA_001954845.1_ASM195484v1
C2	Newport	R8_0830_R1	SAMN04394841	stool/fecal sample	USA: New York state	2008	PRJNA308370	GCA_001955035.1	4.94815	52.2	-	MODI01	104	5108	4874	2017-01-18	2017-03-02	Contig	ftp://ftp.ncbi.nlm.nih.gov/genomes/all/GCF/001/955/035/GCF_001955035.1_ASM195503v1	ftp://ftp.ncbi.nlm.nih.gov/genomes/all/GCA/001/955/035/GCA_001955035.1_ASM195503v1
C2	Newport	R8_4108_R1	SAMN04394866	stool/fecal sample	USA: New York state	2009	PRJNA308370	GCA_001955055.1	4.95024	52.2	-	MODE01	118	5123	4870	2017-01-18	2018-06-05	Contig	ftp://ftp.ncbi.nlm.nih.gov/genomes/all/GCF/001/955/055/GCF_001955055.1_ASM195505v1	ftp://ftp.ncbi.nlm.nih.gov/genomes/all/GCA/001/955/055/GCA_001955055.1_ASM195505v1
C2	Newport	R8_4821_R1	SAMN04394812	stool/fecal sample	USA: New York state	2010	PRJNA308370	GCA_001955065.1	4.9494	52.2	-	MODC01	99	5108	4868	2017-01-18	2017-03-02	Contig	ftp://ftp.ncbi.nlm.nih.gov/genomes/all/GCF/001/955/065/GCF_001955065.1_ASM195506v1	ftp://ftp.ncbi.nlm.nih.gov/genomes/all/GCA/001/955/065/GCA_001955065.1_ASM195506v1
C2	Newport	R8_4157_R1	SAMN04394899	stool/fecal sample	USA: New York state	2009	PRJNA308370	GCA_001955075.1	4.94944	52.2	-	MODD01	98	5104	4871	2017-01-18	2017-03-02	Contig	ftp://ftp.ncbi.nlm.nih.gov/genomes/all/GCF/001/955/075/GCF_001955075.1_ASM195507v1	ftp://ftp.ncbi.nlm.nih.gov/genomes/all/GCA/001/955/075/GCA_001955075.1_ASM195507v1
C2	Newport	R8_5931_R1	SAMN04394865	stool/fecal sample	USA: New York state	2010	PRJNA308370	GCA_001955105.1	4.95071	52.2	-	MODA01	96	5099	4870	2017-01-18	2017-03-02	Contig	ftp://ftp.ncbi.nlm.nih.gov/genomes/all/GCF/001/955/105/GCF_001955105.1_ASM195510v1	ftp://ftp.ncbi.nlm.nih.gov/genomes/all/GCA/001/955/105/GCA_001955105.1_ASM195510v1
C2	Newport	R8_8631_R1	SAMN04394791	stool/fecal sample	USA: New York state	2011	PRJNA308370	GCA_001955135.1	4.9451	52.2	-	MOCY01	96	5104	4861	2017-01-18	2017-03-02	Contig	ftp://ftp.ncbi.nlm.nih.gov/genomes/all/GCF/001/955/135/GCF_001955135.1_ASM195513v1	ftp://ftp.ncbi.nlm.nih.gov/genomes/all/GCA/001/955/135/GCA_001955135.1_ASM195513v1
C2	Newport	R9_3241_R1	SAMN04394900	stool/fecal sample	USA: New York state	2010	PRJNA308370	GCA_001955145.1	4.95854	52.2	-	MOCW01	115	5142	4889	2017-01-18	2017-03-02	Contig	ftp://ftp.ncbi.nlm.nih.gov/genomes/all/GCF/001/955/145/GCF_001955145.1_ASM195514v1	ftp://ftp.ncbi.nlm.nih.gov/genomes/all/GCA/001/955/145/GCA_001955145.1_ASM195514v1
C2	Newport	R9_3242_R1	SAMN04394805	stool/fecal sample	USA: Washington state	2012	PRJNA308370	GCA_001955165.1	4.97094	52.1	-	MOCV01	97	5135	4902	2017-01-18	2017-03-02	Contig	ftp://ftp.ncbi.nlm.nih.gov/genomes/all/GCF/001/955/165/GCF_001955165.1_ASM195516v1	ftp://ftp.ncbi.nlm.nih.gov/genomes/all/GCA/001/955/165/GCA_001955165.1_ASM195516v1
C2	Newport	BCW_2022	SAMN02367836	Ground Beef	USA: California	2010	PRJNA203445	GCA_002032465.1	4.85537	52.2	-	MXJO01	85	4992	4747	2017-03-17	2017-03-20	Contig	ftp://ftp.ncbi.nlm.nih.gov/genomes/all/GCF/002/032/465/GCF_002032465.1_ASM203246v1	ftp://ftp.ncbi.nlm.nih.gov/genomes/all/GCA/002/032/465/GCA_002032465.1_ASM203246v1
C2	Newport	INSP 15	SAMN02367735	human	Mexico	missing	PRJNA203445	GCA_002033925.1	4.8886	52	-	MXLR01	89	5047	4770	2017-03-17	2017-03-20	Contig	ftp://ftp.ncbi.nlm.nih.gov/genomes/all/GCF/002/033/925/GCF_002033925.1_ASM203392v1	ftp://ftp.ncbi.nlm.nih.gov/genomes/all/GCA/002/033/925/GCA_002033925.1_ASM203392v1
C2	Newport	BCW_4380	SAMN02368977	human	USA: South Carolina	2008	PRJNA203445	GCA_002056745.1	4.8383	52.2	-	MYSE01	73	5006	4751	2017-03-21	2017-03-23	Contig	ftp://ftp.ncbi.nlm.nih.gov/genomes/all/GCF/002/056/745/GCF_002056745.1_ASM205674v1	ftp://ftp.ncbi.nlm.nih.gov/genomes/all/GCA/002/056/745/GCA_002056745.1_ASM205674v1
C2	Newport	BCW_4378	SAMN02368975	human	USA: California	2008	PRJNA203445	GCA_002056755.1	4.95861	52.1	-	MYSG01	88	5158	4896	2017-03-21	2017-03-23	Contig	ftp://ftp.ncbi.nlm.nih.gov/genomes/all/GCF/002/056/755/GCF_002056755.1_ASM205675v1	ftp://ftp.ncbi.nlm.nih.gov/genomes/all/GCA/002/056/755/GCA_002056755.1_ASM205675v1
C2	Newport	BCW_4376	SAMN02368973	human	USA: California	2008	PRJNA203445	GCA_002056835.1	4.97584	52.1	-	MYSI01	92	5171	4907	2017-03-21	2017-03-23	Contig	ftp://ftp.ncbi.nlm.nih.gov/genomes/all/GCF/002/056/835/GCF_002056835.1_ASM205683v1	ftp://ftp.ncbi.nlm.nih.gov/genomes/all/GCA/002/056/835/GCA_002056835.1_ASM205683v1
C2	Newport	BCW_4374	SAMN02368971	human	USA	2008	PRJNA203445	GCA_002056845.1	4.97722	52.1	-	MYSK01	76	5184	4919	2017-03-21	2017-03-23	Contig	ftp://ftp.ncbi.nlm.nih.gov/genomes/all/GCF/002/056/845/GCF_002056845.1_ASM205684v1	ftp://ftp.ncbi.nlm.nih.gov/genomes/all/GCA/002/056/845/GCA_002056845.1_ASM205684v1
C2	Newport	BCW_4368	SAMN02368965	human	USA: California	2009	PRJNA203445	GCA_002056915.1	5.01521	52.1	-	MYSQ01	72	5234	4969	2017-03-21	2017-03-23	Contig	ftp://ftp.ncbi.nlm.nih.gov/genomes/all/GCF/002/056/915/GCF_002056915.1_ASM205691v1	ftp://ftp.ncbi.nlm.nih.gov/genomes/all/GCA/002/056/915/GCA_002056915.1_ASM205691v1
C2	Newport	BCW_4353	SAMN02368953	human	USA: California	2010	PRJNA203445	GCA_002057085.1	4.95233	52.1	-	MYTE01	164	5191	4890	2017-03-21	2017-03-23	Contig	ftp://ftp.ncbi.nlm.nih.gov/genomes/all/GCF/002/057/085/GCF_002057085.1_ASM205708v1	ftp://ftp.ncbi.nlm.nih.gov/genomes/all/GCA/002/057/085/GCA_002057085.1_ASM205708v1
C2	Newport	BCW_4382	SAMN02368978	human	USA: California	2008	PRJNA203445	GCA_002057865.1	4.97221	52.1	-	MYSC01	96	5163	4908	2017-03-21	2017-03-23	Contig	ftp://ftp.ncbi.nlm.nih.gov/genomes/all/GCF/002/057/865/GCF_002057865.1_ASM205786v1	ftp://ftp.ncbi.nlm.nih.gov/genomes/all/GCA/002/057/865/GCA_002057865.1_ASM205786v1
C2	Newport	BCW_4373	SAMN02368970	human	USA: Alabama	2006	PRJNA203445	GCA_002057935.1	4.90684	52.1	-	MYSL01	107	5073	4810	2017-03-21	2017-03-23	Contig	ftp://ftp.ncbi.nlm.nih.gov/genomes/all/GCF/002/057/935/GCF_002057935.1_ASM205793v1	ftp://ftp.ncbi.nlm.nih.gov/genomes/all/GCA/002/057/935/GCA_002057935.1_ASM205793v1
C2	Newport	BCW_4371	SAMN02368968	human	USA: Connecticut	2006	PRJNA203445	GCA_002058035.1	4.99074	52.2	-	MYSN01	77	5180	4929	2017-03-21	2017-03-23	Contig	ftp://ftp.ncbi.nlm.nih.gov/genomes/all/GCF/002/058/035/GCF_002058035.1_ASM205803v1	ftp://ftp.ncbi.nlm.nih.gov/genomes/all/GCA/002/058/035/GCA_002058035.1_ASM205803v1
C2	Newport	BCW_4343	SAMN02368945	human	USA: Wisconsin	2005	PRJNA203445	GCA_002058335.1	5.176	51.9	-	MYTO01	144	5412	5088	2017-03-21	2017-03-23	Contig	ftp://ftp.ncbi.nlm.nih.gov/genomes/all/GCF/002/058/335/GCF_002058335.1_ASM205833v1	ftp://ftp.ncbi.nlm.nih.gov/genomes/all/GCA/002/058/335/GCA_002058335.1_ASM205833v1
C2	Newport	BCW_4344	SAMN02368946	human	USA: California	2009	PRJNA203445	GCA_002058635.1	4.97174	52.1	-	MYTN01	127	5189	4916	2017-03-21	2017-03-23	Contig	ftp://ftp.ncbi.nlm.nih.gov/genomes/all/GCF/002/058/635/GCF_002058635.1_ASM205863v1	ftp://ftp.ncbi.nlm.nih.gov/genomes/all/GCA/002/058/635/GCA_002058635.1_ASM205863v1
C2	Newport	BCW_4370	SAMN02368967	human	USA: Virginia	2006	PRJNA203445	GCA_002059255.1	5.04942	52.1	-	MYSO01	109	5270	5011	2017-03-21	2017-03-24	Contig	ftp://ftp.ncbi.nlm.nih.gov/genomes/all/GCF/002/059/255/GCF_002059255.1_ASM205925v1	ftp://ftp.ncbi.nlm.nih.gov/genomes/all/GCA/002/059/255/GCA_002059255.1_ASM205925v1
C2	Newport	BCW_3969	SAMN02368787	missing	missing	missing	PRJNA203445	GCA_002059855.1	4.97039	52.1	-	MXRT01	96	5139	4869	2017-03-22	2017-03-24	Contig	ftp://ftp.ncbi.nlm.nih.gov/genomes/all/GCF/002/059/855/GCF_002059855.1_ASM205985v1	ftp://ftp.ncbi.nlm.nih.gov/genomes/all/GCA/002/059/855/GCA_002059855.1_ASM205985v1
C2	Newport	BCW_3419	SAMN02368394	water	USA: Georgia	2004	PRJNA203445	GCA_002060195.1	5.23719	52	-	MXSO01	117	5465	5160	2017-03-22	2017-03-24	Contig	ftp://ftp.ncbi.nlm.nih.gov/genomes/all/GCF/002/060/195/GCF_002060195.1_ASM206019v1	ftp://ftp.ncbi.nlm.nih.gov/genomes/all/GCA/002/060/195/GCA_002060195.1_ASM206019v1
C2	Newport	NCTR-SF88	SAMN02368360	missing	USA: Texas	2001	PRJNA203445	GCA_002061655.1	4.9254	52.2	-	MXTJ01	98	5097	4839	2017-03-22	2017-03-24	Contig	ftp://ftp.ncbi.nlm.nih.gov/genomes/all/GCF/002/061/655/GCF_002061655.1_ASM206165v1	ftp://ftp.ncbi.nlm.nih.gov/genomes/all/GCA/002/061/655/GCA_002061655.1_ASM206165v1
C2	Newport	BCW_2746	SAMN02368623	beef	Denmark	2010	PRJNA203445	GCA_002064275.1	4.86072	52.1	-	MYAS01	88	5001	4736	2017-03-22	2017-03-24	Contig	ftp://ftp.ncbi.nlm.nih.gov/genomes/all/GCF/002/064/275/GCF_002064275.1_ASM206427v1	ftp://ftp.ncbi.nlm.nih.gov/genomes/all/GCA/002/064/275/GCA_002064275.1_ASM206427v1
C2	Newport	BCW_2744	SAMN02368621	land iguanas	Ecuador: Galapagos	2003	PRJNA203445	GCA_002065345.1	5.14247	52	-	MYAU01	65	5323	5049	2017-03-22	2017-03-24	Contig	ftp://ftp.ncbi.nlm.nih.gov/genomes/all/GCF/002/065/345/GCF_002065345.1_ASM206534v1	ftp://ftp.ncbi.nlm.nih.gov/genomes/all/GCA/002/065/345/GCA_002065345.1_ASM206534v1
C2	Newport	BCW_2742	SAMN02368619	human	China：Taiwan	2002	PRJNA203445	GCA_002065355.1	4.69559	52.2	-	MYAV01	61	4752	4522	2017-03-22	2017-03-24	Contig	ftp://ftp.ncbi.nlm.nih.gov/genomes/all/GCF/002/065/355/GCF_002065355.1_ASM206535v1	ftp://ftp.ncbi.nlm.nih.gov/genomes/all/GCA/002/065/355/GCA_002065355.1_ASM206535v1
C2	Newport	R8_1598_R1	SAMN04394901	stool	USA: New York	2008	PRJNA308370	GCA_002090535.1	4.89904	52.2	-	NABT01	87	5029	4803	2017-04-13	2017-04-17	Contig	ftp://ftp.ncbi.nlm.nih.gov/genomes/all/GCF/002/090/535/GCF_002090535.1_ASM209053v1	ftp://ftp.ncbi.nlm.nih.gov/genomes/all/GCA/002/090/535/GCA_002090535.1_ASM209053v1
C2	Newport	R8_0802_R1	SAMN04394888	stool	USA: New York	2008	PRJNA308370	GCA_002090545.1	4.96856	52.1	-	NABU01	90	5144	4907	2017-04-13	2017-04-17	Contig	ftp://ftp.ncbi.nlm.nih.gov/genomes/all/GCF/002/090/545/GCF_002090545.1_ASM209054v1	ftp://ftp.ncbi.nlm.nih.gov/genomes/all/GCA/002/090/545/GCA_002090545.1_ASM209054v1
C2	Newport	R8_2926_R1	SAMN04394762	stool	USA: New York	2008	PRJNA308370	GCA_002090555.1	4.9507	52.2	-	NABS01	109	5101	4874	2017-04-13	2017-04-17	Contig	ftp://ftp.ncbi.nlm.nih.gov/genomes/all/GCF/002/090/555/GCF_002090555.1_ASM209055v1	ftp://ftp.ncbi.nlm.nih.gov/genomes/all/GCA/002/090/555/GCA_002090555.1_ASM209055v1
C2	Newport	R8_2947_R1	SAMN04394816	stool	USA: New York	2008	PRJNA308370	GCA_002090615.1	4.89058	52.2	-	NABR01	87	5033	4805	2017-04-13	2017-04-17	Contig	ftp://ftp.ncbi.nlm.nih.gov/genomes/all/GCF/002/090/615/GCF_002090615.1_ASM209061v1	ftp://ftp.ncbi.nlm.nih.gov/genomes/all/GCA/002/090/615/GCA_002090615.1_ASM209061v1
C2	Newport	R8_4995_R1	SAMN04394905	stool	USA: New York	2009	PRJNA308370	GCA_002090625.1	5.00066	52.1	-	NABP01	86	5178	4937	2017-04-13	2017-04-17	Contig	ftp://ftp.ncbi.nlm.nih.gov/genomes/all/GCF/002/090/625/GCF_002090625.1_ASM209062v1	ftp://ftp.ncbi.nlm.nih.gov/genomes/all/GCA/002/090/625/GCA_002090625.1_ASM209062v1
C2	Newport	R8_4908_R1	SAMN04394873	stool	USA: New York	2009	PRJNA308370	GCA_002090655.1	4.83937	52.2	-	NABQ01	79	4964	4733	2017-04-13	2017-04-17	Contig	ftp://ftp.ncbi.nlm.nih.gov/genomes/all/GCF/002/090/655/GCF_002090655.1_ASM209065v1	ftp://ftp.ncbi.nlm.nih.gov/genomes/all/GCA/002/090/655/GCA_002090655.1_ASM209065v1
C2	Newport	R8_4997_R1	SAMN04394924	stool	USA: New York	2009	PRJNA308370	GCA_002090665.1	4.95102	52.2	-	NABO01	111	5109	4863	2017-04-13	2017-04-17	Contig	ftp://ftp.ncbi.nlm.nih.gov/genomes/all/GCF/002/090/665/GCF_002090665.1_ASM209066v1	ftp://ftp.ncbi.nlm.nih.gov/genomes/all/GCA/002/090/665/GCA_002090665.1_ASM209066v1
C2	Newport	R9_3259_R1	SAMN04394828	stool	USA: Washington	2008	PRJNA308370	GCA_002090695.1	4.86001	52.2	-	NABM01	91	4989	4764	2017-04-13	2017-04-17	Contig	ftp://ftp.ncbi.nlm.nih.gov/genomes/all/GCF/002/090/695/GCF_002090695.1_ASM209069v1	ftp://ftp.ncbi.nlm.nih.gov/genomes/all/GCA/002/090/695/GCA_002090695.1_ASM209069v1
C2	Newport	R9_3260_R1	SAMN04394823	stool	USA: Washington	2008	PRJNA308370	GCA_002090705.1	4.93811	52.2	-	NABL01	95	5092	4853	2017-04-13	2017-04-17	Contig	ftp://ftp.ncbi.nlm.nih.gov/genomes/all/GCF/002/090/705/GCF_002090705.1_ASM209070v1	ftp://ftp.ncbi.nlm.nih.gov/genomes/all/GCA/002/090/705/GCA_002090705.1_ASM209070v1
C2	Newport	R8_8684_R1	SAMN04394756	stool	USA: New York	2011	PRJNA308370	GCA_002090765.1	4.94883	52.2	-	NABN01	108	5108	4871	2017-04-13	2017-04-17	Contig	ftp://ftp.ncbi.nlm.nih.gov/genomes/all/GCF/002/090/765/GCF_002090765.1_ASM209076v1	ftp://ftp.ncbi.nlm.nih.gov/genomes/all/GCA/002/090/765/GCA_002090765.1_ASM209076v1
C2	Newport	R9_3254_R1	SAMN04394906	stool	USA: Washington	2009	PRJNA308370	GCA_002090815.1	4.92954	52.2	-	NABK01	80	5072	4841	2017-04-13	2017-04-17	Contig	ftp://ftp.ncbi.nlm.nih.gov/genomes/all/GCF/002/090/815/GCF_002090815.1_ASM209081v1	ftp://ftp.ncbi.nlm.nih.gov/genomes/all/GCA/002/090/815/GCA_002090815.1_ASM209081v1
C2	Newport	R9_3266_R1	SAMN04394864	stool	USA: Washington	2011	PRJNA308370	GCA_002090835.1	4.96226	52.1	-	NABF01	86	5135	4908	2017-04-13	2017-04-17	Contig	ftp://ftp.ncbi.nlm.nih.gov/genomes/all/GCF/002/090/835/GCF_002090835.1_ASM209083v1	ftp://ftp.ncbi.nlm.nih.gov/genomes/all/GCA/002/090/835/GCA_002090835.1_ASM209083v1
C2	Newport	R9_3263_R1	SAMN04394810	stool	USA: Washington	2010	PRJNA308370	GCA_002090845.1	4.9789	52.1	-	NABI01	94	5164	4911	2017-04-13	2017-04-17	Contig	ftp://ftp.ncbi.nlm.nih.gov/genomes/all/GCF/002/090/845/GCF_002090845.1_ASM209084v1	ftp://ftp.ncbi.nlm.nih.gov/genomes/all/GCA/002/090/845/GCA_002090845.1_ASM209084v1
C2	Newport	R9_3264_R1	SAMN04394792	stool	USA: Washington	2010	PRJNA308370	GCA_002090865.1	4.97204	52.1	-	NABH01	95	5148	4913	2017-04-13	2017-04-17	Contig	ftp://ftp.ncbi.nlm.nih.gov/genomes/all/GCF/002/090/865/GCF_002090865.1_ASM209086v1	ftp://ftp.ncbi.nlm.nih.gov/genomes/all/GCA/002/090/865/GCA_002090865.1_ASM209086v1
C2	Newport	R9_3267_R1	SAMN04394775	stool	USA: Washington	2012	PRJNA308370	GCA_002090875.1	4.89419	52.2	-	NABE01	101	5031	4807	2017-04-13	2017-04-17	Contig	ftp://ftp.ncbi.nlm.nih.gov/genomes/all/GCF/002/090/875/GCF_002090875.1_ASM209087v1	ftp://ftp.ncbi.nlm.nih.gov/genomes/all/GCA/002/090/875/GCA_002090875.1_ASM209087v1
C2	Newport	R9_3268_R1	SAMN04394878	stool	USA: Washington	2012	PRJNA308370	GCA_002090915.1	4.89636	52.2	-	NABD01	83	5041	4807	2017-04-13	2017-04-17	Contig	ftp://ftp.ncbi.nlm.nih.gov/genomes/all/GCF/002/090/915/GCF_002090915.1_ASM209091v1	ftp://ftp.ncbi.nlm.nih.gov/genomes/all/GCA/002/090/915/GCA_002090915.1_ASM209091v1
C2	Newport	R9_3261_R1	SAMN04394754	stool	USA: Washington	2009	PRJNA308370	GCA_002091155.1	4.85441	52.2	-	NABJ01	89	4985	4755	2017-04-13	2017-04-17	Contig	ftp://ftp.ncbi.nlm.nih.gov/genomes/all/GCF/002/091/155/GCF_002091155.1_ASM209115v1	ftp://ftp.ncbi.nlm.nih.gov/genomes/all/GCA/002/091/155/GCA_002091155.1_ASM209115v1
C2	Newport	R9_3265_R1	SAMN04394886	stool	USA: Washington	2011	PRJNA308370	GCA_002091175.1	4.97411	52.2	-	NABG01	105	5145	4905	2017-04-13	2017-04-17	Contig	ftp://ftp.ncbi.nlm.nih.gov/genomes/all/GCF/002/091/175/GCF_002091175.1_ASM209117v1	ftp://ftp.ncbi.nlm.nih.gov/genomes/all/GCA/002/091/175/GCA_002091175.1_ASM209117v1
C2	Newport	NY_FSL C7-325	SAMN01902423	human	USA: NY	2009	PRJNA183850	GCA_002106135.1	4.71962	52.1	-	NBPY01	44	4774	4527	2017-04-24	2017-04-26	Contig	ftp://ftp.ncbi.nlm.nih.gov/genomes/all/GCF/002/106/135/GCF_002106135.1_ASM210613v1	ftp://ftp.ncbi.nlm.nih.gov/genomes/all/GCA/002/106/135/GCA_002106135.1_ASM210613v1
C2	Newport	NY_FSL S10-1226	SAMN01902502	leafy green leaf	USA: FL	2012	PRJNA183850	GCA_002106215.1	4.80556	52.2	-	NBQG01	129	4918	4654	2017-04-24	2017-04-26	Contig	ftp://ftp.ncbi.nlm.nih.gov/genomes/all/GCF/002/106/215/GCF_002106215.1_ASM210621v1	ftp://ftp.ncbi.nlm.nih.gov/genomes/all/GCA/002/106/215/GCA_002106215.1_ASM210621v1
C2	Newport	NY_FSL S10-1813	SAMN01902497	soil	USA: NY	2012	PRJNA183850	GCA_002106275.1	4.9291	52.2	-	NBQL01	95	5073	4833	2017-04-24	2017-04-26	Contig	ftp://ftp.ncbi.nlm.nih.gov/genomes/all/GCF/002/106/275/GCF_002106275.1_ASM210627v1	ftp://ftp.ncbi.nlm.nih.gov/genomes/all/GCA/002/106/275/GCA_002106275.1_ASM210627v1
C2	Newport	NY_FSL S10-721	SAMN01902432	feces	USA: NY	2010	PRJNA183850	GCA_002106475.1	4.71996	52.1	-	NBPP01	39	4771	4521	2017-04-24	2017-04-26	Contig	ftp://ftp.ncbi.nlm.nih.gov/genomes/all/GCF/002/106/475/GCF_002106475.1_ASM210647v1	ftp://ftp.ncbi.nlm.nih.gov/genomes/all/GCA/002/106/475/GCA_002106475.1_ASM210647v1
C2	Newport	NY_FSL S10-1020	SAMN01902454	water	USA: FL	2010	PRJNA183850	GCA_002106575.1	4.71561	52.3	-	NBQD01	42	4789	4575	2017-04-24	2017-04-26	Contig	ftp://ftp.ncbi.nlm.nih.gov/genomes/all/GCF/002/106/575/GCF_002106575.1_ASM210657v1	ftp://ftp.ncbi.nlm.nih.gov/genomes/all/GCA/002/106/575/GCA_002106575.1_ASM210657v1
C2	Newport	NY_FSL S10-1820	SAMN01902499	water	USA: NY	2012	PRJNA183850	GCA_002106595.1	4.72092	52.1	-	NBQJ01	69	4775	4524	2017-04-24	2017-04-26	Contig	ftp://ftp.ncbi.nlm.nih.gov/genomes/all/GCF/002/106/595/GCF_002106595.1_ASM210659v1	ftp://ftp.ncbi.nlm.nih.gov/genomes/all/GCA/002/106/595/GCA_002106595.1_ASM210659v1
C2	Newport	NY_FSL S10-1819	SAMN01902494	water	USA: NY	2012	PRJNA183850	GCA_002106655.1	4.72478	52.1	-	NBQO01	56	4777	4535	2017-04-24	2017-04-26	Contig	ftp://ftp.ncbi.nlm.nih.gov/genomes/all/GCF/002/106/655/GCF_002106655.1_ASM210665v1	ftp://ftp.ncbi.nlm.nih.gov/genomes/all/GCA/002/106/655/GCA_002106655.1_ASM210665v1
C2	Newport	NY_FSL S10-1755	SAMN01902488	produce field drag swab	USA: NY	2012	PRJNA183850	GCA_002106745.1	4.91162	52.2	-	NBQT01	59	5057	4819	2017-04-24	2017-04-26	Contig	ftp://ftp.ncbi.nlm.nih.gov/genomes/all/GCF/002/106/745/GCF_002106745.1_ASM210674v1	ftp://ftp.ncbi.nlm.nih.gov/genomes/all/GCA/002/106/745/GCA_002106745.1_ASM210674v1
C2	Newport	NY_FSL S10-1752	SAMN01902484	soil	USA: NY	2012	PRJNA183850	GCA_002106815.1	4.97954	52.2	-	NBQX01	81	5159	4904	2017-04-24	2017-04-26	Contig	ftp://ftp.ncbi.nlm.nih.gov/genomes/all/GCF/002/106/815/GCF_002106815.1_ASM210681v1	ftp://ftp.ncbi.nlm.nih.gov/genomes/all/GCA/002/106/815/GCA_002106815.1_ASM210681v1
C2	Newport	NY_FSL S10-1748	SAMN01902482	soil	USA: NY	2012	PRJNA183850	GCA_002107155.1	4.92752	52.2	-	NBQZ01	91	5081	4830	2017-04-24	2017-04-26	Contig	ftp://ftp.ncbi.nlm.nih.gov/genomes/all/GCF/002/107/155/GCF_002107155.1_ASM210715v1	ftp://ftp.ncbi.nlm.nih.gov/genomes/all/GCA/002/107/155/GCA_002107155.1_ASM210715v1
C2	Newport	NY_FSL S10-1745	SAMN01902481	produce field drag swab	USA: NY	2012	PRJNA183850	GCA_002107185.1	4.84637	52	-	NBRA01	64	4926	4671	2017-04-24	2017-04-26	Contig	ftp://ftp.ncbi.nlm.nih.gov/genomes/all/GCF/002/107/185/GCF_002107185.1_ASM210718v1	ftp://ftp.ncbi.nlm.nih.gov/genomes/all/GCA/002/107/185/GCA_002107185.1_ASM210718v1
C2	Newport	NY_FSL S10-1638	SAMN01902475	produce field drag swab	USA: NY	2011	PRJNA183850	GCA_002107255.1	4.72152	52.1	-	NBRG01	46	4772	4524	2017-04-24	2017-04-26	Contig	ftp://ftp.ncbi.nlm.nih.gov/genomes/all/GCF/002/107/255/GCF_002107255.1_ASM210725v1	ftp://ftp.ncbi.nlm.nih.gov/genomes/all/GCA/002/107/255/GCA_002107255.1_ASM210725v1
C2	Newport	NY_FSL S10-1632	SAMN01902473	water	USA: NY	2011	PRJNA183850	GCA_002107265.1	5.03152	52.1	-	NBRI01	94	5222	4976	2017-04-24	2017-04-26	Contig	ftp://ftp.ncbi.nlm.nih.gov/genomes/all/GCF/002/107/265/GCF_002107265.1_ASM210726v1	ftp://ftp.ncbi.nlm.nih.gov/genomes/all/GCA/002/107/265/GCA_002107265.1_ASM210726v1
C2	Newport	NY_FSL S10-1630	SAMN01902472	water	USA: NY	2011	PRJNA183850	GCA_002107295.1	4.97741	52.2	-	NBRJ01	81	5152	4905	2017-04-24	2017-04-26	Contig	ftp://ftp.ncbi.nlm.nih.gov/genomes/all/GCF/002/107/295/GCF_002107295.1_ASM210729v1	ftp://ftp.ncbi.nlm.nih.gov/genomes/all/GCA/002/107/295/GCA_002107295.1_ASM210729v1
C2	Newport	NY_FSL S10-1544	SAMN01902467	water	USA: NY	2011	PRJNA183850	GCA_002107375.1	4.98756	52.1	-	NBRO01	97	5168	4915	2017-04-24	2017-04-26	Contig	ftp://ftp.ncbi.nlm.nih.gov/genomes/all/GCF/002/107/375/GCF_002107375.1_ASM210737v1	ftp://ftp.ncbi.nlm.nih.gov/genomes/all/GCA/002/107/375/GCA_002107375.1_ASM210737v1
C2	Newport	NY_FSL S10-1060	SAMN01902455	soil	USA: FL	2010	PRJNA183850	GCA_002107465.1	4.83669	52.2	-	NBRX01	65	4966	4714	2017-04-24	2017-04-26	Contig	ftp://ftp.ncbi.nlm.nih.gov/genomes/all/GCF/002/107/465/GCF_002107465.1_ASM210746v1	ftp://ftp.ncbi.nlm.nih.gov/genomes/all/GCA/002/107/465/GCA_002107465.1_ASM210746v1
C2	Newport	NY_FSL S10-1570	SAMN01902466	soil	USA: NY	2011	PRJNA183850	GCA_002107585.1	4.72419	52.1	-	NBRP01	51	4776	4530	2017-04-24	2017-04-26	Contig	ftp://ftp.ncbi.nlm.nih.gov/genomes/all/GCF/002/107/585/GCF_002107585.1_ASM210758v1	ftp://ftp.ncbi.nlm.nih.gov/genomes/all/GCA/002/107/585/GCA_002107585.1_ASM210758v1
C2	Newport	SHSN014	SAMN06677846	missing	China：Shanghai	2009	PRJNA197523	GCA_002108925.1	4.72289	52.1	-	ASXB01	190	4763	4551	2017-04-24	2017-04-26	Contig	ftp://ftp.ncbi.nlm.nih.gov/genomes/all/GCF/002/108/925/GCF_002108925.1_S_Newport_SHSN014_v01	ftp://ftp.ncbi.nlm.nih.gov/genomes/all/GCA/002/108/925/GCA_002108925.1_S_Newport_SHSN014_v01
C2	Newport	SHSN003	SAMN06677848	turtle	China：Shanghai	2011	PRJNA197511	GCA_002109075.1	4.79269	52.1	-	AROL01	149	4852	4665	2017-04-25	2017-04-27	Contig	ftp://ftp.ncbi.nlm.nih.gov/genomes/all/GCF/002/109/075/GCF_002109075.1_S_Newport_SHSN003_v01	ftp://ftp.ncbi.nlm.nih.gov/genomes/all/GCA/002/109/075/GCA_002109075.1_S_Newport_SHSN003_v01
C2	Newport	SHSN008	SAMN06677860	manure	China：Shanghai	2010	PRJNA197515	GCA_002109105.1	4.79633	52	-	AROP01	193	4790	4590	2017-04-25	2017-04-27	Contig	ftp://ftp.ncbi.nlm.nih.gov/genomes/all/GCF/002/109/105/GCF_002109105.1_S_Newport_SHSN008_v01	ftp://ftp.ncbi.nlm.nih.gov/genomes/all/GCA/002/109/105/GCA_002109105.1_S_Newport_SHSN008_v01
C2	Newport	SHSN001	SAMN06677850	food	China：Shanghai	2012	PRJNA197509	GCA_002109145.1	4.73361	52.2	-	AROJ01	196	4810	4611	2017-04-25	2017-04-27	Contig	ftp://ftp.ncbi.nlm.nih.gov/genomes/all/GCF/002/109/145/GCF_002109145.1_S_Newport_SHSN001_v01	ftp://ftp.ncbi.nlm.nih.gov/genomes/all/GCA/002/109/145/GCA_002109145.1_S_Newport_SHSN001_v01
C2	Newport	SHSN002	SAMN06677849	stool	China: Guangdong	2012	PRJNA197510	GCA_002109185.1	4.8961	51.9	-	AROK01	184	4990	4784	2017-04-25	2017-04-27	Contig	ftp://ftp.ncbi.nlm.nih.gov/genomes/all/GCF/002/109/185/GCF_002109185.1_S_Newport_SHSN002_v01	ftp://ftp.ncbi.nlm.nih.gov/genomes/all/GCA/002/109/185/GCA_002109185.1_S_Newport_SHSN002_v01
C2	Newport	SHSN005	SAMN06677862	scallop	China：Shanghai	2011	PRJNA197513	GCA_002109205.1	4.8608	52.1	-	ARON01	138	4896	4694	2017-04-25	2017-04-27	Contig	ftp://ftp.ncbi.nlm.nih.gov/genomes/all/GCF/002/109/205/GCF_002109205.1_S_Newport_SHSN005_v01	ftp://ftp.ncbi.nlm.nih.gov/genomes/all/GCA/002/109/205/GCA_002109205.1_S_Newport_SHSN005_v01
C2	Newport	SHSN007	SAMN06677859	water	China：Shanghai	2010	PRJNA197516	GCA_002109245.1	4.66654	52.2	-	AROQ01	139	4686	4501	2017-04-25	2017-04-27	Contig	ftp://ftp.ncbi.nlm.nih.gov/genomes/all/GCF/002/109/245/GCF_002109245.1_S_Newport_SHSN007_v01	ftp://ftp.ncbi.nlm.nih.gov/genomes/all/GCA/002/109/245/GCA_002109245.1_S_Newport_SHSN007_v01
C2	Newport	SHSN011	SAMN06677856	SAMN06677856	China：Shanghai	2008	PRJNA197519	GCA_002109285.1	4.88891	52	-	AROT01	160	4900	4696	2017-04-25	2017-04-27	Contig	ftp://ftp.ncbi.nlm.nih.gov/genomes/all/GCF/002/109/285/GCF_002109285.1_S_Newport_SHSN011_v01	ftp://ftp.ncbi.nlm.nih.gov/genomes/all/GCA/002/109/285/GCA_002109285.1_S_Newport_SHSN011_v01
C2	Newport	CFSAN051027	SAMN05195922	environmental	USA: GA	2012	PRJNA308180	GCA_002241515.2	4.81844	52.2	-	NLBU02	37	4970	4697	2017-08-04	2018-05-21	Contig	ftp://ftp.ncbi.nlm.nih.gov/genomes/all/GCF/002/241/515/GCF_002241515.2_ASM224151v2	ftp://ftp.ncbi.nlm.nih.gov/genomes/all/GCA/002/241/515/GCA_002241515.2_ASM224151v2
C2	Newport	CFSAN051029	SAMN05195924	Pond	USA: GA	2014	PRJNA308180	GCA_002241545.2	4.90908	52.1	-	NLBW02	32	5051	4776	2017-08-04	2018-04-26	Contig	ftp://ftp.ncbi.nlm.nih.gov/genomes/all/GCF/002/241/545/GCF_002241545.2_ASM224154v2	ftp://ftp.ncbi.nlm.nih.gov/genomes/all/GCA/002/241/545/GCA_002241545.2_ASM224154v2
C2	Newport	CFSAN051020	SAMN05195915	Pond	USA: GA	2015	PRJNA308180	GCA_002241615.2	4.81441	52.2	-	NLBP02	48	4965	4690	2017-08-04	2018-05-21	Contig	ftp://ftp.ncbi.nlm.nih.gov/genomes/all/GCF/002/241/615/GCF_002241615.2_ASM224161v2	ftp://ftp.ncbi.nlm.nih.gov/genomes/all/GCA/002/241/615/GCA_002241615.2_ASM224161v2
C2	Newport	CFSAN051022	SAMN05195917	Pond	USA: GA	2016	PRJNA308180	GCA_002241635.2	4.81887	52.2	-	NLBQ02	43	4971	4697	2017-08-04	2018-05-21	Contig	ftp://ftp.ncbi.nlm.nih.gov/genomes/all/GCF/002/241/635/GCF_002241635.2_ASM224163v2	ftp://ftp.ncbi.nlm.nih.gov/genomes/all/GCA/002/241/635/GCA_002241635.2_ASM224163v2
C2	Newport	CFSAN051019	SAMN05195914	Pond	USA: GA	2017	PRJNA308180	GCA_002241665.2	4.82081	52.2	-	NLBO02	41	4968	4697	2017-08-04	2018-05-21	Contig	ftp://ftp.ncbi.nlm.nih.gov/genomes/all/GCF/002/241/665/GCF_002241665.2_ASM224166v2	ftp://ftp.ncbi.nlm.nih.gov/genomes/all/GCA/002/241/665/GCA_002241665.2_ASM224166v2
C2	Newport	CFSAN051026	SAMN05195921	environmental	USA: GA	2012	PRJNA308180	GCA_002241705.2	4.81847	52.2	-	NLBT02	37	4970	4699	2017-08-04	2018-05-21	Contig	ftp://ftp.ncbi.nlm.nih.gov/genomes/all/GCF/002/241/705/GCF_002241705.2_ASM224170v2	ftp://ftp.ncbi.nlm.nih.gov/genomes/all/GCA/002/241/705/GCA_002241705.2_ASM224170v2
C2	Newport	CFSAN051028	SAMN05195923	environmental	USA: GA	2012	PRJNA308180	GCA_002241725.2	4.81889	52.2	-	NLBV02	35	4971	4702	2017-08-04	2018-05-21	Contig	ftp://ftp.ncbi.nlm.nih.gov/genomes/all/GCF/002/241/725/GCF_002241725.2_ASM224172v2	ftp://ftp.ncbi.nlm.nih.gov/genomes/all/GCA/002/241/725/GCA_002241725.2_ASM224172v2
C2	Newport	CVM79_1594	SAMN02737304	environmental	USA: Florida	1979	PRJNA218815	GCA_002242195.1	4.79742	52.2	-	JAMH01	72	4914	4652	2017-08-07	2017-08-09	Contig	ftp://ftp.ncbi.nlm.nih.gov/genomes/all/GCF/002/242/195/GCF_002242195.1_ASM224219v1	ftp://ftp.ncbi.nlm.nih.gov/genomes/all/GCA/002/242/195/GCA_002242195.1_ASM224219v1
C2	Newport	CVM21537	SAMN02737301	chicken	USA: Arkansas	2001	PRJNA218817	GCA_002242205.1	4.96422	52.2	-	JAMJ01	69	5129	4888	2017-08-07	2017-08-09	Scaffold	ftp://ftp.ncbi.nlm.nih.gov/genomes/all/GCF/002/242/205/GCF_002242205.1_ASM224220v1	ftp://ftp.ncbi.nlm.nih.gov/genomes/all/GCA/002/242/205/GCA_002242205.1_ASM224220v1
C2	Newport	CVM79_1357	SAMN02737303	human	USA: New Hampshire	1979	PRJNA218816	GCA_002242215.1	4.75715	52.2	-	JAMI01	47	4848	4620	2017-08-07	2017-08-09	Contig	ftp://ftp.ncbi.nlm.nih.gov/genomes/all/GCF/002/242/215/GCF_002242215.1_ASM224221v1	ftp://ftp.ncbi.nlm.nih.gov/genomes/all/GCA/002/242/215/GCA_002242215.1_ASM224221v1
C2	Newport	CVM17619	SAMN02737308	human	USA: California	missing	PRJNA218824	GCA_002242225.1	4.9386	52.1	-	JAMO01	116	5134	4806	2017-08-07	2017-08-09	Scaffold	ftp://ftp.ncbi.nlm.nih.gov/genomes/all/GCF/002/242/225/GCF_002242225.1_ASM224222v1	ftp://ftp.ncbi.nlm.nih.gov/genomes/all/GCA/002/242/225/GCA_002242225.1_ASM224222v1
C2	Newport	CVM20775	SAMN02737307	cattle	missing	missing	PRJNA218826	GCA_002242275.1	4.91014	52.2	-	JAMP01	57	5047	4816	2017-08-07	2017-08-09	Scaffold	ftp://ftp.ncbi.nlm.nih.gov/genomes/all/GCF/002/242/275/GCF_002242275.1_ASM224227v1	ftp://ftp.ncbi.nlm.nih.gov/genomes/all/GCA/002/242/275/GCA_002242275.1_ASM224227v1
C2	Newport	CVM75_1280	SAMN02737302	human	USA: Washington	1975	PRJNA218813	GCA_002242285.1	5.09254	51.7	-	JAMF01	87	5249	4981	2017-08-07	2017-08-09	Scaffold	ftp://ftp.ncbi.nlm.nih.gov/genomes/all/GCF/002/242/285/GCF_002242285.1_ASM224228v1	ftp://ftp.ncbi.nlm.nih.gov/genomes/all/GCA/002/242/285/GCA_002242285.1_ASM224228v1
C2	Newport	CVM22699	SAMN02737312	pork chop	USA: Maryland	2002	PRJNA218828	GCA_002242295.1	4.96227	52.1	-	JAMR01	58	5133	4902	2017-08-07	2017-08-09	Scaffold	ftp://ftp.ncbi.nlm.nih.gov/genomes/all/GCF/002/242/295/GCF_002242295.1_ASM224229v1	ftp://ftp.ncbi.nlm.nih.gov/genomes/all/GCA/002/242/295/GCA_002242295.1_ASM224229v1
C2	Newport	CVM80_2288	SAMN02737300	human	USA: California	1980	PRJNA218814	GCA_002242305.1	4.87227	52.2	-	JAMG01	73	5023	4780	2017-08-07	2017-08-09	Scaffold	ftp://ftp.ncbi.nlm.nih.gov/genomes/all/GCF/002/242/305/GCF_002242305.1_ASM224230v1	ftp://ftp.ncbi.nlm.nih.gov/genomes/all/GCA/002/242/305/GCA_002242305.1_ASM224230v1
C2	Newport	CVM30171	SAMN02737311	cattle	USA: North Carolina	2003	PRJNA218822	GCA_002242355.1	5.04243	52.2	-	JAMN01	57	5235	4991	2017-08-07	2017-08-09	Contig	ftp://ftp.ncbi.nlm.nih.gov/genomes/all/GCF/002/242/355/GCF_002242355.1_ASM224235v1	ftp://ftp.ncbi.nlm.nih.gov/genomes/all/GCA/002/242/355/GCA_002242355.1_ASM224235v1
C2	Newport	CVM22707	SAMN02737305	ground beef	USA: Maryland	2002	PRJNA218820	GCA_002242365.1	4.8943	52.2	-	JAMM01	50	5045	4814	2017-08-07	2017-08-09	Scaffold	ftp://ftp.ncbi.nlm.nih.gov/genomes/all/GCF/002/242/365/GCF_002242365.1_ASM224236v1	ftp://ftp.ncbi.nlm.nih.gov/genomes/all/GCA/002/242/365/GCA_002242365.1_ASM224236v1
C2	Newport	CVM20776	SAMN02737306	cattle	missing	missing	PRJNA218819	GCA_002242395.1	4.98215	52.1	-	JAML01	50	5165	4923	2017-08-07	2017-08-09	Contig	ftp://ftp.ncbi.nlm.nih.gov/genomes/all/GCF/002/242/395/GCF_002242395.1_ASM224239v1	ftp://ftp.ncbi.nlm.nih.gov/genomes/all/GCA/002/242/395/GCA_002242395.1_ASM224239v1
C2	Newport	CVM18000	SAMN02737309	human	USA: Iowa	2001	PRJNA218818	GCA_002242405.1	4.92913	52.1	-	JAMK01	65	5113	4857	2017-08-07	2017-08-09	Scaffold	ftp://ftp.ncbi.nlm.nih.gov/genomes/all/GCF/002/242/405/GCF_002242405.1_ASM224240v1	ftp://ftp.ncbi.nlm.nih.gov/genomes/all/GCA/002/242/405/GCA_002242405.1_ASM224240v1
C2	Newport	CVM22697	SAMN02737313	ground turkey	USA: Maryland	2002	PRJNA218827	GCA_002242435.1	4.96709	52.1	-	JAMQ01	55	5132	4900	2017-08-07	2017-08-09	Scaffold	ftp://ftp.ncbi.nlm.nih.gov/genomes/all/GCF/002/242/435/GCF_002242435.1_ASM224243v1	ftp://ftp.ncbi.nlm.nih.gov/genomes/all/GCA/002/242/435/GCA_002242435.1_ASM224243v1
C2	Newport	CVM22443	SAMN02737310	cattle	USA: Arizona	2003	PRJNA218829	GCA_002242445.1	4.90182	52.2	-	JAMS01	51	5048	4811	2017-08-07	2017-08-09	Scaffold	ftp://ftp.ncbi.nlm.nih.gov/genomes/all/GCF/002/242/445/GCF_002242445.1_ASM224244v1	ftp://ftp.ncbi.nlm.nih.gov/genomes/all/GCA/002/242/445/GCA_002242445.1_ASM224244v1
C2	Newport	CVM24403	SAMN02737318	cattle	USA: Missouri	2003	PRJNA218831	GCA_002242475.1	4.83992	52.2	-	JAMT01	46	4974	4747	2017-08-07	2017-08-09	Scaffold	ftp://ftp.ncbi.nlm.nih.gov/genomes/all/GCF/002/242/475/GCF_002242475.1_ASM224247v1	ftp://ftp.ncbi.nlm.nih.gov/genomes/all/GCA/002/242/475/GCA_002242475.1_ASM224247v1
C2	Newport	CVM34519	SAMN02737316	cattle	USA: North Carolina	2004	PRJNA218832	GCA_002242495.1	4.83005	52.2	-	JAMU01	75	4976	4727	2017-08-07	2017-08-09	Scaffold	ftp://ftp.ncbi.nlm.nih.gov/genomes/all/GCF/002/242/495/GCF_002242495.1_ASM224249v1	ftp://ftp.ncbi.nlm.nih.gov/genomes/all/GCA/002/242/495/GCA_002242495.1_ASM224249v1
C2	Newport	CVM18005	SAMN02737315	human	USA: Iowa	missing	PRJNA218833	GCA_002242535.1	4.9287	52.1	-	JAMV01	58	5084	4846	2017-08-07	2017-08-09	Scaffold	ftp://ftp.ncbi.nlm.nih.gov/genomes/all/GCF/002/242/535/GCF_002242535.1_ASM224253v1	ftp://ftp.ncbi.nlm.nih.gov/genomes/all/GCA/002/242/535/GCA_002242535.1_ASM224253v1
C2	Newport	CFSAN051025	SAMN05195920	environmental	USA: GA	1900	PRJNA308180	GCA_002263135.2	4.81475	52.2	-	NOVL02	41	4927	4675	2017-08-22	2018-09-22	Contig	ftp://ftp.ncbi.nlm.nih.gov/genomes/all/GCF/002/263/135/GCF_002263135.2_ASM226313v2	ftp://ftp.ncbi.nlm.nih.gov/genomes/all/GCA/002/263/135/GCA_002263135.2_ASM226313v2
C2	Newport	1087	SAMN08153369	bovine	USA: Wisconsin	2007	PRJNA312617	GCA_002843885.1	4.92051	52.2	-	PJLN01	99	5085	4840	2017-12-17	2017-12-22	Scaffold	ftp://ftp.ncbi.nlm.nih.gov/genomes/all/GCF/002/843/885/GCF_002843885.1_ASM284388v1	ftp://ftp.ncbi.nlm.nih.gov/genomes/all/GCA/002/843/885/GCA_002843885.1_ASM284388v1
C2	Newport	252	SAMN08514466	feces	USA: Texas	2015	PRJNA433689	GCA_003076975.1	4.68796	52.2	-	QDKZ01	180	4694	4457	2018-05-02	2019-03-20	Contig	ftp://ftp.ncbi.nlm.nih.gov/genomes/all/GCF/003/076/975/GCF_003076975.1_ASM307697v1	ftp://ftp.ncbi.nlm.nih.gov/genomes/all/GCA/003/076/975/GCA_003076975.1_ASM307697v1
C2	Newport	229	SAMN08514443	feces	USA: Texas	2014	PRJNA433689	GCA_003077435.1	4.64033	52.1	-	QDLW01	52	4620	4423	2018-05-02	2019-03-20	Contig	ftp://ftp.ncbi.nlm.nih.gov/genomes/all/GCF/003/077/435/GCF_003077435.1_ASM307743v1	ftp://ftp.ncbi.nlm.nih.gov/genomes/all/GCA/003/077/435/GCA_003077435.1_ASM307743v1
C2	Newport	223	SAMN08514437	feces	USA: Texas	2014	PRJNA433689	GCA_003077515.1	4.6422	52	-	QDMC01	44	4614	4393	2018-05-02	2019-03-20	Contig	ftp://ftp.ncbi.nlm.nih.gov/genomes/all/GCF/003/077/515/GCF_003077515.1_ASM307751v1	ftp://ftp.ncbi.nlm.nih.gov/genomes/all/GCA/003/077/515/GCA_003077515.1_ASM307751v1
C2	Newport	226	SAMN08514440	feces	USA: Texas	2014	PRJNA433689	GCA_003077555.1	4.72965	52.1	-	QDLZ01	41	4701	4487	2018-05-02	2019-03-20	Contig	ftp://ftp.ncbi.nlm.nih.gov/genomes/all/GCF/003/077/555/GCF_003077555.1_ASM307755v1	ftp://ftp.ncbi.nlm.nih.gov/genomes/all/GCA/003/077/555/GCA_003077555.1_ASM307755v1
C2	Newport	219	SAMN08514433	feces	USA: Texas	2013	PRJNA433689	GCA_003077855.1	4.72976	52.2	-	QDMG01	46	4716	4495	2018-05-02	2019-03-20	Contig	ftp://ftp.ncbi.nlm.nih.gov/genomes/all/GCF/003/077/855/GCF_003077855.1_ASM307785v1	ftp://ftp.ncbi.nlm.nih.gov/genomes/all/GCA/003/077/855/GCA_003077855.1_ASM307785v1
C2	Newport	212	SAMN08514426	feces	USA: Texas	2013	PRJNA433689	GCA_003078315.1	4.7474	52.2	-	QDMN01	36	4722	4501	2018-05-02	2019-03-20	Contig	ftp://ftp.ncbi.nlm.nih.gov/genomes/all/GCF/003/078/315/GCF_003078315.1_ASM307831v1	ftp://ftp.ncbi.nlm.nih.gov/genomes/all/GCA/003/078/315/GCA_003078315.1_ASM307831v1
C2	Newport	209	SAMN08514423	feces	USA: Texas	2013	PRJNA433689	GCA_003078535.1	4.75917	52.1	-	QDMQ01	58	4739	4517	2018-05-02	2019-03-20	Contig	ftp://ftp.ncbi.nlm.nih.gov/genomes/all/GCF/003/078/535/GCF_003078535.1_ASM307853v1	ftp://ftp.ncbi.nlm.nih.gov/genomes/all/GCA/003/078/535/GCA_003078535.1_ASM307853v1
C2	Newport	206	SAMN08514420	feces	USA: Texas	2013	PRJNA433689	GCA_003078635.1	4.72764	52.2	-	QDMT01	53	4719	4507	2018-05-02	2019-03-20	Contig	ftp://ftp.ncbi.nlm.nih.gov/genomes/all/GCF/003/078/635/GCF_003078635.1_ASM307863v1	ftp://ftp.ncbi.nlm.nih.gov/genomes/all/GCA/003/078/635/GCA_003078635.1_ASM307863v1
C2	Newport	200	SAMN08514414	feces	USA: Texas	2012	PRJNA433689	GCA_003078935.1	4.73797	52.1	-	QDMZ01	95	4739	4511	2018-05-02	2019-03-20	Contig	ftp://ftp.ncbi.nlm.nih.gov/genomes/all/GCF/003/078/935/GCF_003078935.1_ASM307893v1	ftp://ftp.ncbi.nlm.nih.gov/genomes/all/GCA/003/078/935/GCA_003078935.1_ASM307893v1
C2	Newport	198	SAMN08514412	feces	USA: Texas	2013	PRJNA433689	GCA_003079035.1	4.73801	52.1	-	QDNB01	65	4727	4510	2018-05-02	2019-03-20	Contig	ftp://ftp.ncbi.nlm.nih.gov/genomes/all/GCF/003/079/035/GCF_003079035.1_ASM307903v1	ftp://ftp.ncbi.nlm.nih.gov/genomes/all/GCA/003/079/035/GCA_003079035.1_ASM307903v1
C2	Newport	195	SAMN08514409	feces	USA: Texas	2012	PRJNA433689	GCA_003079195.1	4.69309	52.2	-	QDNE01	32	4672	4477	2018-05-02	2019-03-20	Contig	ftp://ftp.ncbi.nlm.nih.gov/genomes/all/GCF/003/079/195/GCF_003079195.1_ASM307919v1	ftp://ftp.ncbi.nlm.nih.gov/genomes/all/GCA/003/079/195/GCA_003079195.1_ASM307919v1
C2	Newport	201	SAMN08514415	feces	USA: Texas	2012	PRJNA433689	GCA_003079215.1	4.85886	52	-	QDMY01	66	4870	4638	2018-05-02	2019-03-20	Contig	ftp://ftp.ncbi.nlm.nih.gov/genomes/all/GCF/003/079/215/GCF_003079215.1_ASM307921v1	ftp://ftp.ncbi.nlm.nih.gov/genomes/all/GCA/003/079/215/GCA_003079215.1_ASM307921v1
C2	Newport	192	SAMN08514406	feces	USA: Texas	2012	PRJNA433689	GCA_003117145.1	4.70468	52.2	-	QDNH01	49	4792	4534	2018-05-02	2018-05-22	Contig	ftp://ftp.ncbi.nlm.nih.gov/genomes/all/GCF/003/117/145/GCF_003117145.1_ASM311714v1	ftp://ftp.ncbi.nlm.nih.gov/genomes/all/GCA/003/117/145/GCA_003117145.1_ASM311714v1
C2	Newport	29	SAMN08514243	feces	USA: Texas	2007	PRJNA433689	GCA_003117405.1	4.64075	52.1	-	QDTL01	42	4746	4497	2018-05-02	2018-05-22	Contig	ftp://ftp.ncbi.nlm.nih.gov/genomes/all/GCF/003/117/405/GCF_003117405.1_ASM311740v1	ftp://ftp.ncbi.nlm.nih.gov/genomes/all/GCA/003/117/405/GCA_003117405.1_ASM311740v1
C2	Newport	21	SAMN08514235	feces	USA: Texas	2007	PRJNA433689	GCA_003117555.1	4.93849	52.2	-	QDTT01	62	5131	4868	2018-05-02	2018-05-22	Contig	ftp://ftp.ncbi.nlm.nih.gov/genomes/all/GCF/003/117/555/GCF_003117555.1_ASM311755v1	ftp://ftp.ncbi.nlm.nih.gov/genomes/all/GCA/003/117/555/GCA_003117555.1_ASM311755v1
C2	Newport	19	SAMN08514233	feces	USA: Texas	2008	PRJNA433689	GCA_003117595.1	4.76412	52.2	-	QDTV01	42	4900	4647	2018-05-02	2018-05-22	Contig	ftp://ftp.ncbi.nlm.nih.gov/genomes/all/GCF/003/117/595/GCF_003117595.1_ASM311759v1	ftp://ftp.ncbi.nlm.nih.gov/genomes/all/GCA/003/117/595/GCA_003117595.1_ASM311759v1
C2	Newport	14	SAMN08514228	feces	USA: Texas	2012	PRJNA433689	GCA_003117695.1	4.74703	52.2	-	QDUA01	54	4849	4588	2018-05-02	2018-05-22	Contig	ftp://ftp.ncbi.nlm.nih.gov/genomes/all/GCF/003/117/695/GCF_003117695.1_ASM311769v1	ftp://ftp.ncbi.nlm.nih.gov/genomes/all/GCA/003/117/695/GCA_003117695.1_ASM311769v1
C2	Newport	10	SAMN08514224	feces	USA: Texas	2014	PRJNA433689	GCA_003117795.1	4.73098	52.2	-	QDUE01	52	4839	4579	2018-05-02	2018-05-22	Contig	ftp://ftp.ncbi.nlm.nih.gov/genomes/all/GCF/003/117/795/GCF_003117795.1_ASM311779v1	ftp://ftp.ncbi.nlm.nih.gov/genomes/all/GCA/003/117/795/GCA_003117795.1_ASM311779v1
C2	Newport	9	SAMN08514223	feces	USA: Texas	2012	PRJNA433689	GCA_003117815.1	4.72177	52.2	-	QDUF01	36	4812	4569	2018-05-02	2018-05-22	Contig	ftp://ftp.ncbi.nlm.nih.gov/genomes/all/GCF/003/117/815/GCF_003117815.1_ASM311781v1	ftp://ftp.ncbi.nlm.nih.gov/genomes/all/GCA/003/117/815/GCA_003117815.1_ASM311781v1
C2	Newport	8	SAMN08514222	feces	USA: Texas	2007	PRJNA433689	GCA_003117835.1	4.76146	52	-	QDUG01	49	4860	4588	2018-05-02	2018-05-22	Contig	ftp://ftp.ncbi.nlm.nih.gov/genomes/all/GCF/003/117/835/GCF_003117835.1_ASM311783v1	ftp://ftp.ncbi.nlm.nih.gov/genomes/all/GCA/003/117/835/GCA_003117835.1_ASM311783v1
C2	Newport	6	SAMN08514220	feces	USA: Texas	2013	PRJNA433689	GCA_003117935.1	4.88928	52.1	-	QDUI01	35	5009	4752	2018-05-02	2018-05-22	Contig	ftp://ftp.ncbi.nlm.nih.gov/genomes/all/GCF/003/117/935/GCF_003117935.1_ASM311793v1	ftp://ftp.ncbi.nlm.nih.gov/genomes/all/GCA/003/117/935/GCA_003117935.1_ASM311793v1
C2	Newport	5	SAMN08514219	feces	USA: Texas	2008	PRJNA433689	GCA_003117955.1	4.82344	52.2	-	QDUJ01	45	4943	4685	2018-05-02	2018-05-22	Contig	ftp://ftp.ncbi.nlm.nih.gov/genomes/all/GCF/003/117/955/GCF_003117955.1_ASM311795v1	ftp://ftp.ncbi.nlm.nih.gov/genomes/all/GCA/003/117/955/GCA_003117955.1_ASM311795v1
C2	Newport	3	SAMN08514217	feces	USA: Texas	2011	PRJNA433689	GCA_003118015.1	4.66177	52.2	-	QDUL01	40	4755	4500	2018-05-02	2018-05-22	Contig	ftp://ftp.ncbi.nlm.nih.gov/genomes/all/GCF/003/118/015/GCF_003118015.1_ASM311801v1	ftp://ftp.ncbi.nlm.nih.gov/genomes/all/GCA/003/118/015/GCA_003118015.1_ASM311801v1
C2	Newport	154	SAMN08514368	feces	USA: Texas	2011	PRJNA433689	GCA_003118075.1	4.69414	52.2	-	QDUP01	57	4789	4523	2018-05-02	2018-05-22	Contig	ftp://ftp.ncbi.nlm.nih.gov/genomes/all/GCF/003/118/075/GCF_003118075.1_ASM311807v1	ftp://ftp.ncbi.nlm.nih.gov/genomes/all/GCA/003/118/075/GCA_003118075.1_ASM311807v1
C2	Newport	153	SAMN08514367	feces	USA: Texas	2012	PRJNA433689	GCA_003118095.1	4.79889	52.1	-	QDUQ01	41	4924	4660	2018-05-02	2018-05-22	Contig	ftp://ftp.ncbi.nlm.nih.gov/genomes/all/GCF/003/118/095/GCF_003118095.1_ASM311809v1	ftp://ftp.ncbi.nlm.nih.gov/genomes/all/GCA/003/118/095/GCA_003118095.1_ASM311809v1
C2	Newport	170	SAMN08514384	feces	USA: Texas	2015	PRJNA433689	GCA_003118635.1	4.78493	52.2	-	QDOD01	110	4876	4616	2018-05-02	2018-05-22	Contig	ftp://ftp.ncbi.nlm.nih.gov/genomes/all/GCF/003/118/635/GCF_003118635.1_ASM311863v1	ftp://ftp.ncbi.nlm.nih.gov/genomes/all/GCA/003/118/635/GCA_003118635.1_ASM311863v1
C2	Newport	168	SAMN08514382	feces	USA: Texas	2011	PRJNA433689	GCA_003118695.1	4.88305	52.1	-	QDOF01	117	5060	4751	2018-05-02	2018-05-22	Contig	ftp://ftp.ncbi.nlm.nih.gov/genomes/all/GCF/003/118/695/GCF_003118695.1_ASM311869v1	ftp://ftp.ncbi.nlm.nih.gov/genomes/all/GCA/003/118/695/GCA_003118695.1_ASM311869v1
C2	Newport	165	SAMN08514379	feces	USA: Texas	2011	PRJNA433689	GCA_003118755.1	4.90964	52	-	QDOI01	46	5047	4761	2018-05-02	2018-05-22	Contig	ftp://ftp.ncbi.nlm.nih.gov/genomes/all/GCF/003/118/755/GCF_003118755.1_ASM311875v1	ftp://ftp.ncbi.nlm.nih.gov/genomes/all/GCA/003/118/755/GCA_003118755.1_ASM311875v1
C2	Newport	149	SAMN08514363	feces	USA: Texas	2012	PRJNA433689	GCA_003119015.1	4.83626	52.2	-	QDOV01	33	4956	4713	2018-05-02	2018-05-22	Contig	ftp://ftp.ncbi.nlm.nih.gov/genomes/all/GCF/003/119/015/GCF_003119015.1_ASM311901v1	ftp://ftp.ncbi.nlm.nih.gov/genomes/all/GCA/003/119/015/GCA_003119015.1_ASM311901v1
C2	Newport	130	SAMN08514344	feces	USA: Texas	2009	PRJNA433689	GCA_003119475.1	4.65543	52.2	-	QDPO01	55	4761	4485	2018-05-02	2018-05-22	Contig	ftp://ftp.ncbi.nlm.nih.gov/genomes/all/GCF/003/119/475/GCF_003119475.1_ASM311947v1	ftp://ftp.ncbi.nlm.nih.gov/genomes/all/GCA/003/119/475/GCA_003119475.1_ASM311947v1
C2	Newport	118	SAMN08514332	feces	USA: Texas	2009	PRJNA433689	GCA_003119735.1	4.79771	52.1	-	QDQA01	32	4907	4672	2018-05-02	2018-05-22	Contig	ftp://ftp.ncbi.nlm.nih.gov/genomes/all/GCF/003/119/735/GCF_003119735.1_ASM311973v1	ftp://ftp.ncbi.nlm.nih.gov/genomes/all/GCA/003/119/735/GCA_003119735.1_ASM311973v1
C2	Newport	113	SAMN08514327	feces	USA: Texas	2009	PRJNA433689	GCA_003119795.1	4.77269	52.2	-	QDQF01	51	4880	4620	2018-05-02	2018-05-22	Contig	ftp://ftp.ncbi.nlm.nih.gov/genomes/all/GCF/003/119/795/GCF_003119795.1_ASM311979v1	ftp://ftp.ncbi.nlm.nih.gov/genomes/all/GCA/003/119/795/GCA_003119795.1_ASM311979v1
C2	Newport	109	SAMN08514323	feces	USA: Texas	2009	PRJNA433689	GCA_003119875.1	4.81272	52.1	-	QDQJ01	70	4962	4686	2018-05-02	2018-05-22	Contig	ftp://ftp.ncbi.nlm.nih.gov/genomes/all/GCF/003/119/875/GCF_003119875.1_ASM311987v1	ftp://ftp.ncbi.nlm.nih.gov/genomes/all/GCA/003/119/875/GCA_003119875.1_ASM311987v1
C2	Newport	98	SAMN08514312	feces	USA: Texas	2009	PRJNA433689	GCA_003120135.1	4.71578	52.2	-	QDQU01	81	4816	4553	2018-05-02	2018-05-22	Contig	ftp://ftp.ncbi.nlm.nih.gov/genomes/all/GCF/003/120/135/GCF_003120135.1_ASM312013v1	ftp://ftp.ncbi.nlm.nih.gov/genomes/all/GCA/003/120/135/GCA_003120135.1_ASM312013v1
C2	Newport	94	SAMN08514308	feces	USA: Texas	2015	PRJNA433689	GCA_003120195.1	4.73719	52.1	-	QDQY01	53	4840	4587	2018-05-02	2018-05-22	Contig	ftp://ftp.ncbi.nlm.nih.gov/genomes/all/GCF/003/120/195/GCF_003120195.1_ASM312019v1	ftp://ftp.ncbi.nlm.nih.gov/genomes/all/GCA/003/120/195/GCA_003120195.1_ASM312019v1
C2	Newport	92	SAMN08514306	feces	USA: Texas	2008	PRJNA433689	GCA_003120255.1	5.15191	52.1	-	QDRA01	97	5381	5049	2018-05-02	2018-05-22	Contig	ftp://ftp.ncbi.nlm.nih.gov/genomes/all/GCF/003/120/255/GCF_003120255.1_ASM312025v1	ftp://ftp.ncbi.nlm.nih.gov/genomes/all/GCA/003/120/255/GCA_003120255.1_ASM312025v1
C2	Newport	88	SAMN08514302	feces	USA: Texas	2008	PRJNA433689	GCA_003120315.1	4.64132	52.1	-	QDRE01	47	4734	4494	2018-05-02	2018-05-22	Contig	ftp://ftp.ncbi.nlm.nih.gov/genomes/all/GCF/003/120/315/GCF_003120315.1_ASM312031v1	ftp://ftp.ncbi.nlm.nih.gov/genomes/all/GCA/003/120/315/GCA_003120315.1_ASM312031v1
C2	Newport	86	SAMN08514300	feces	USA: Texas	2008	PRJNA433689	GCA_003120355.1	4.752	52.2	-	QDRG01	107	4839	4578	2018-05-02	2018-05-22	Contig	ftp://ftp.ncbi.nlm.nih.gov/genomes/all/GCF/003/120/355/GCF_003120355.1_ASM312035v1	ftp://ftp.ncbi.nlm.nih.gov/genomes/all/GCA/003/120/355/GCA_003120355.1_ASM312035v1
C2	Newport	85	SAMN08514299	feces	USA: Texas	2008	PRJNA433689	GCA_003120375.1	4.80987	52.1	-	QDRH01	60	4909	4645	2018-05-02	2018-05-22	Contig	ftp://ftp.ncbi.nlm.nih.gov/genomes/all/GCF/003/120/375/GCF_003120375.1_ASM312037v1	ftp://ftp.ncbi.nlm.nih.gov/genomes/all/GCA/003/120/375/GCA_003120375.1_ASM312037v1
C2	Newport	84	SAMN08514298	feces	USA: Texas	2008	PRJNA433689	GCA_003120395.1	4.86074	52.2	-	QDRI01	66	4978	4716	2018-05-02	2018-05-22	Contig	ftp://ftp.ncbi.nlm.nih.gov/genomes/all/GCF/003/120/395/GCF_003120395.1_ASM312039v1	ftp://ftp.ncbi.nlm.nih.gov/genomes/all/GCA/003/120/395/GCA_003120395.1_ASM312039v1
C2	Newport	82	SAMN08514296	feces	USA: Texas	2008	PRJNA433689	GCA_003120435.1	5.02102	52.1	-	QDRK01	186	5187	4848	2018-05-02	2018-05-22	Contig	ftp://ftp.ncbi.nlm.nih.gov/genomes/all/GCF/003/120/435/GCF_003120435.1_ASM312043v1	ftp://ftp.ncbi.nlm.nih.gov/genomes/all/GCA/003/120/435/GCA_003120435.1_ASM312043v1
C2	Newport	79	SAMN08514293	feces	USA: Texas	2008	PRJNA433689	GCA_003120495.1	4.71003	52.2	-	QDRN01	34	4821	4583	2018-05-02	2018-05-22	Contig	ftp://ftp.ncbi.nlm.nih.gov/genomes/all/GCF/003/120/495/GCF_003120495.1_ASM312049v1	ftp://ftp.ncbi.nlm.nih.gov/genomes/all/GCA/003/120/495/GCA_003120495.1_ASM312049v1
C2	Newport	77	SAMN08514291	feces	USA: Texas	2010	PRJNA433689	GCA_003120515.1	4.739	52.2	-	QDRP01	57	4846	4586	2018-05-02	2018-05-22	Contig	ftp://ftp.ncbi.nlm.nih.gov/genomes/all/GCF/003/120/515/GCF_003120515.1_ASM312051v1	ftp://ftp.ncbi.nlm.nih.gov/genomes/all/GCA/003/120/515/GCA_003120515.1_ASM312051v1
C2	Newport	62	SAMN08514276	feces	USA: Texas	2015	PRJNA433689	GCA_003120835.1	4.66709	52.2	-	QDSE01	35	4764	4525	2018-05-02	2018-05-22	Contig	ftp://ftp.ncbi.nlm.nih.gov/genomes/all/GCF/003/120/835/GCF_003120835.1_ASM312083v1	ftp://ftp.ncbi.nlm.nih.gov/genomes/all/GCA/003/120/835/GCA_003120835.1_ASM312083v1
C2	Newport	48	SAMN08514262	feces	USA: Texas	2007	PRJNA433689	GCA_003121115.1	4.75632	52.2	-	QDSS01	56	4864	4603	2018-05-02	2018-05-22	Contig	ftp://ftp.ncbi.nlm.nih.gov/genomes/all/GCF/003/121/115/GCF_003121115.1_ASM312111v1	ftp://ftp.ncbi.nlm.nih.gov/genomes/all/GCA/003/121/115/GCA_003121115.1_ASM312111v1
C2	Newport	46	SAMN08514260	feces	USA: Texas	2012	PRJNA433689	GCA_003121155.1	4.64017	52.1	-	QDSU01	33	4720	4460	2018-05-02	2018-05-23	Contig	ftp://ftp.ncbi.nlm.nih.gov/genomes/all/GCF/003/121/155/GCF_003121155.1_ASM312115v1	ftp://ftp.ncbi.nlm.nih.gov/genomes/all/GCA/003/121/155/GCA_003121155.1_ASM312115v1
C2	Newport	CFSAN003352	SAMN03463863	creek sediment	USA: VA	2011	PRJNA186035	GCA_003199545.1	4.93204	52.1	-	QJGF01	141	5116	4618	2018-06-07	2018-06-09	Scaffold	ftp://ftp.ncbi.nlm.nih.gov/genomes/all/GCF/003/199/545/GCF_003199545.1_ASM319954v1	ftp://ftp.ncbi.nlm.nih.gov/genomes/all/GCA/003/199/545/GCA_003199545.1_ASM319954v1
C2	Newport	CFSAN003351	SAMN03463862	creek sediment	USA: VA	2011	PRJNA186035	GCA_003199565.1	5.06999	52	-	QJGG01	181	5180	4532	2018-06-07	2018-06-09	Scaffold	ftp://ftp.ncbi.nlm.nih.gov/genomes/all/GCF/003/199/565/GCF_003199565.1_ASM319956v1	ftp://ftp.ncbi.nlm.nih.gov/genomes/all/GCA/003/199/565/GCA_003199565.1_ASM319956v1
C2	Newport	CFSAN003304	SAMN03463815	creek sediment	USA: VA	2011	PRJNA186035	GCA_003199615.1	4.91498	52.1	-	QJGL01	106	5084	4615	2018-06-07	2018-06-09	Scaffold	ftp://ftp.ncbi.nlm.nih.gov/genomes/all/GCF/003/199/615/GCF_003199615.1_ASM319961v1	ftp://ftp.ncbi.nlm.nih.gov/genomes/all/GCA/003/199/615/GCA_003199615.1_ASM319961v1
C2	Newport	CFSAN003237	SAMN03463905	creek sediment	USA: VA	2011	PRJNA186035	GCA_003199635.1	4.81423	52.2	-	QJGO01	49	4976	4690	2018-06-07	2018-06-09	Contig	ftp://ftp.ncbi.nlm.nih.gov/genomes/all/GCF/003/199/635/GCF_003199635.1_ASM319963v1	ftp://ftp.ncbi.nlm.nih.gov/genomes/all/GCA/003/199/635/GCA_003199635.1_ASM319963v1
C2	Newport	CFSAN008845	SAMN02900277	water	USA: VA	2012	PRJNA186035	GCA_003200295.1	4.81581	52.2	-	QJGA01	41	4967	4696	2018-06-07	2018-06-09	Contig	ftp://ftp.ncbi.nlm.nih.gov/genomes/all/GCF/003/200/295/GCF_003200295.1_ASM320029v1	ftp://ftp.ncbi.nlm.nih.gov/genomes/all/GCA/003/200/295/GCA_003200295.1_ASM320029v1
C2	Newport	CFSAN008842	SAMN02900274	water	USA: VA	2012	PRJNA186035	GCA_003200335.1	4.81768	52.1	-	QJGC01	44	4970	4696	2018-06-07	2018-06-09	Contig	ftp://ftp.ncbi.nlm.nih.gov/genomes/all/GCF/003/200/335/GCF_003200335.1_ASM320033v1	ftp://ftp.ncbi.nlm.nih.gov/genomes/all/GCA/003/200/335/GCA_003200335.1_ASM320033v1
C2	Newport	CFSAN008843	SAMN02900275	water	USA: VA	2012	PRJNA186035	GCA_003200345.1	4.81565	52.2	-	QJGB01	114	4995	4683	2018-06-07	2018-06-09	Contig	ftp://ftp.ncbi.nlm.nih.gov/genomes/all/GCF/003/200/345/GCF_003200345.1_ASM320034v1	ftp://ftp.ncbi.nlm.nih.gov/genomes/all/GCA/003/200/345/GCA_003200345.1_ASM320034v1
C2	Newport	CFSAN008846	SAMN02900278	water	USA: VA	2012	PRJNA186035	GCA_003200905.1	4.81827	52.1	-	QJFZ01	44	4964	4695	2018-06-07	2018-06-09	Contig	ftp://ftp.ncbi.nlm.nih.gov/genomes/all/GCF/003/200/905/GCF_003200905.1_ASM320090v1	ftp://ftp.ncbi.nlm.nih.gov/genomes/all/GCA/003/200/905/GCA_003200905.1_ASM320090v1
C2	Newport	CFSAN008841	SAMN02900273	water	USA: VA	2012	PRJNA186035	GCA_003200935.1	4.65571	52.2	-	QJGD01	36	4724	4469	2018-06-07	2018-06-09	Contig	ftp://ftp.ncbi.nlm.nih.gov/genomes/all/GCF/003/200/935/GCF_003200935.1_ASM320093v1	ftp://ftp.ncbi.nlm.nih.gov/genomes/all/GCA/003/200/935/GCA_003200935.1_ASM320093v1
C2	Newport	CFSAN003353	SAMN03463864	creek sediment	USA: VA	2011	PRJNA186035	GCA_003200975.1	4.8419	52.1	-	QJGE01	192	5097	4517	2018-06-07	2018-06-09	Scaffold	ftp://ftp.ncbi.nlm.nih.gov/genomes/all/GCF/003/200/975/GCF_003200975.1_ASM320097v1	ftp://ftp.ncbi.nlm.nih.gov/genomes/all/GCA/003/200/975/GCA_003200975.1_ASM320097v1
C2	Newport	CFSAN003347	SAMN03463858	feces dirt from tomato field	USA: VA	2011	PRJNA186035	GCA_003200995.1	4.92657	52.1	-	QJGJ01	192	5118	4623	2018-06-07	2018-06-09	Scaffold	ftp://ftp.ncbi.nlm.nih.gov/genomes/all/GCF/003/200/995/GCF_003200995.1_ASM320099v1	ftp://ftp.ncbi.nlm.nih.gov/genomes/all/GCA/003/200/995/GCA_003200995.1_ASM320099v1
C2	Newport	CFSAN003346	SAMN03463857	feces dirt from tomato field	USA: VA	2011	PRJNA186035	GCA_003201015.1	4.92689	52	-	QJGK01	183	5110	4584	2018-06-07	2018-06-09	Scaffold	ftp://ftp.ncbi.nlm.nih.gov/genomes/all/GCF/003/201/015/GCF_003201015.1_ASM320101v1	ftp://ftp.ncbi.nlm.nih.gov/genomes/all/GCA/003/201/015/GCA_003201015.1_ASM320101v1
C2	Newport	CFSAN003238	SAMN03463906	creek sediment	USA: VA	2011	PRJNA186035	GCA_003201025.1	4.81444	52.2	-	QJGN01	48	4969	4689	2018-06-07	2018-06-09	Contig	ftp://ftp.ncbi.nlm.nih.gov/genomes/all/GCF/003/201/025/GCF_003201025.1_ASM320102v1	ftp://ftp.ncbi.nlm.nih.gov/genomes/all/GCA/003/201/025/GCA_003201025.1_ASM320102v1
C2	Newport	CFSAN000834	SAMN01938970	environment	USA: VA	missing	PRJNA186035	GCA_003201055.1	4.81694	52.1	-	QJGR01	50	4989	4710	2018-06-07	2018-06-09	Contig	ftp://ftp.ncbi.nlm.nih.gov/genomes/all/GCF/003/201/055/GCF_003201055.1_ASM320105v1	ftp://ftp.ncbi.nlm.nih.gov/genomes/all/GCA/003/201/055/GCA_003201055.1_ASM320105v1
C2	Newport	CFSAN000837	SAMN01938972	environment	USA: VA	missing	PRJNA186035	GCA_003201095.1	4.77699	52.2	-	QJGQ01	53	4918	4641	2018-06-07	2018-06-09	Contig	ftp://ftp.ncbi.nlm.nih.gov/genomes/all/GCF/003/201/095/GCF_003201095.1_ASM320109v1	ftp://ftp.ncbi.nlm.nih.gov/genomes/all/GCA/003/201/095/GCA_003201095.1_ASM320109v1
C2	Kentucky	CVM29188	SAMN02415270	missing	missing	missing	PRJNA19457	GCA_000170195.2	5.08934	51.898	plasmid pCVM29188_101:NC_011077.1/CP001121.1; plasmid pCVM29188_146:NC_011076.1/CP001122.1; plasmid pCVM29188_46:NC_011078.1/CP001123.1	ABAK02	4	5227	4870	2007-05-10	2018-02-20	Contig	ftp://ftp.ncbi.nlm.nih.gov/genomes/all/GCF/000/170/195/GCF_000170195.2_ASM17019v2	ftp://ftp.ncbi.nlm.nih.gov/genomes/all/GCA/000/170/195/GCA_000170195.2_ASM17019v2
C2	Kentucky	CDC 191	SAMN02415243	missing	missing	missing	PRJNA20069	GCA_000171275.1	4.69657	52.2	-	ABEI01	53	4704	4464	2007-07-20	2017-11-15	Contig	ftp://ftp.ncbi.nlm.nih.gov/genomes/all/GCF/000/171/275/GCF_000171275.1_ASM17127v1	ftp://ftp.ncbi.nlm.nih.gov/genomes/all/GCA/000/171/275/GCA_000171275.1_ASM17127v1
C2	Kentucky	29439	SAMN00811528	missing	missing	missing	PRJNA50695	GCA_000336135.1	4.70976	52.1	-	AHUU01	133	4534	4452	2013-02-01	2013-12-05	Contig	ftp://ftp.ncbi.nlm.nih.gov/genomes/all/GCF/000/336/135/GCF_000336135.1_ASM33613v1	ftp://ftp.ncbi.nlm.nih.gov/genomes/all/GCA/000/336/135/GCA_000336135.1_ASM33613v1
C2	Kentucky	22694	SAMN01816165	chicken breast	USA:MA	2002	PRJNA78335	GCA_000474295.1	5.00106	51.9	-	AUQH01	101	5112	4780	2013-10-17	2017-02-26	Contig	ftp://ftp.ncbi.nlm.nih.gov/genomes/all/GCF/000/474/295/GCF_000474295.1_CFSAN001164_01.0	ftp://ftp.ncbi.nlm.nih.gov/genomes/all/GCA/000/474/295/GCA_000474295.1_CFSAN001164_01.0
C2	Kentucky	N312	SAMN01816166	chicken breast	USA:MN	2004	PRJNA78337	GCA_000474315.1	4.86951	52	-	AUQI01	100	4942	4637	2013-10-17	2017-02-26	Contig	ftp://ftp.ncbi.nlm.nih.gov/genomes/all/GCF/000/474/315/GCF_000474315.1_CFSAN001165_01.0	ftp://ftp.ncbi.nlm.nih.gov/genomes/all/GCA/000/474/315/GCA_000474315.1_CFSAN001165_01.0
C2	Kentucky	13562	SAMN01816163	chicken breast	USA:IA	2001	PRJNA78331	GCA_000474415.1	4.8108	52	-	AUQF01	127	4891	4545	2013-10-17	2017-02-26	Contig	ftp://ftp.ncbi.nlm.nih.gov/genomes/all/GCF/000/474/415/GCF_000474415.1_CFSAN001162_01.0	ftp://ftp.ncbi.nlm.nih.gov/genomes/all/GCA/000/474/415/GCA_000474415.1_CFSAN001162_01.0
C2	Kentucky	29166	SAMN01816164	chicken breast	USA:CT	missing	PRJNA78333	GCA_000474435.1	4.99609	51.9	-	AUQG01	190	5140	4748	2013-10-17	2017-02-26	Contig	ftp://ftp.ncbi.nlm.nih.gov/genomes/all/GCF/000/474/435/GCF_000474435.1_CFSAN001163_01.0	ftp://ftp.ncbi.nlm.nih.gov/genomes/all/GCA/000/474/435/GCA_000474435.1_CFSAN001163_01.0
C2	Kentucky	20793	SAMN01816167	chicken breast	USA:GA	2002	PRJNA78339	GCA_000474455.1	4.87352	52	-	AUQJ01	96	4935	4636	2013-10-17	2017-02-26	Contig	ftp://ftp.ncbi.nlm.nih.gov/genomes/all/GCF/000/474/455/GCF_000474455.1_CFSAN001166_01.0	ftp://ftp.ncbi.nlm.nih.gov/genomes/all/GCA/000/474/455/GCA_000474455.1_CFSAN001166_01.0
C2	Kentucky	253	SAMN02415180	fecal sample from dairy farm	missing	missing	PRJNA86767	GCA_000484035.1	4.8141	52.1	-	AYDR01	108	4892	4545	2013-10-25	2017-02-26	Contig	ftp://ftp.ncbi.nlm.nih.gov/genomes/all/GCF/000/484/035/GCF_000484035.1_ASM48403v1	ftp://ftp.ncbi.nlm.nih.gov/genomes/all/GCA/000/484/035/GCA_000484035.1_ASM48403v1
C2	Kentucky	5349	SAMN01805335	feces, dairy cow	missing	2006	PRJNA66693	GCA_000487075.1	4.81142	52.1	-	AOYZ01	128	4907	4533	2013-10-28	2017-02-26	Contig	ftp://ftp.ncbi.nlm.nih.gov/genomes/all/GCF/000/487/075/GCF_000487075.1_ASM48707v1	ftp://ftp.ncbi.nlm.nih.gov/genomes/all/GCA/000/487/075/GCA_000487075.1_ASM48707v1
C2	Kentucky	ABBSB1008-2	SAMN03293356	Gallus gallus domesticus fecal material	Canada: British Columbia, Fraser Valley	2006	PRJNA273513	GCA_000973755.1	4.84309	52	-	LAOZ01	76	4925	4640	2015-04-20	2017-02-27	Scaffold	ftp://ftp.ncbi.nlm.nih.gov/genomes/all/GCF/000/973/755/GCF_000973755.1_ABBSB1008-2.id24_v1.0	ftp://ftp.ncbi.nlm.nih.gov/genomes/all/GCA/000/973/755/GCA_000973755.1_ABBSB1008-2.id24_v1.0
C2	Kentucky	CVM N43448	SAMN03894057	Chicken Wings	USA: CA	2013	PRJNA242614	GCA_001238265.1	5.0108	51.9	-	LHDM01	88	5126	4814	2015-08-05	2017-02-28	Contig	ftp://ftp.ncbi.nlm.nih.gov/genomes/all/GCF/001/238/265/GCF_001238265.1_Salmonella_enterica_CVM_N43448_v1.0	ftp://ftp.ncbi.nlm.nih.gov/genomes/all/GCA/001/238/265/GCA_001238265.1_Salmonella_enterica_CVM_N43448_v1.0
C2	Kentucky	CVM N43450	SAMN03894059	chicken breast	USA: CA	2013	PRJNA242614	GCA_001238285.1	5.00983	51.9	-	LHDO01	158	5148	4803	2015-08-05	2017-02-28	Contig	ftp://ftp.ncbi.nlm.nih.gov/genomes/all/GCF/001/238/285/GCF_001238285.1_Salmonella_enterica_CVM_N43450_v1.0	ftp://ftp.ncbi.nlm.nih.gov/genomes/all/GCA/001/238/285/GCA_001238285.1_Salmonella_enterica_CVM_N43450_v1.0
C2	Kentucky	CVM N43447	SAMN03894056	chicken breast	USA: CA	2013	PRJNA242614	GCA_001238375.1	4.85084	52	-	LHDL01	91	4925	4637	2015-08-05	2017-02-28	Contig	ftp://ftp.ncbi.nlm.nih.gov/genomes/all/GCF/001/238/375/GCF_001238375.1_Salmonella_enterica_CVM_N43447-R_v1.0	ftp://ftp.ncbi.nlm.nih.gov/genomes/all/GCA/001/238/375/GCA_001238375.1_Salmonella_enterica_CVM_N43447-R_v1.0
C2	Kentucky	CVM N43455	SAMN03894064	chicken breast	USA: CO	2013	PRJNA242614	GCA_001240135.1	4.87133	52	-	LHDS01	96	4949	4657	2015-08-05	2017-02-28	Contig	ftp://ftp.ncbi.nlm.nih.gov/genomes/all/GCF/001/240/135/GCF_001240135.1_Salmonella_enterica_CVM_N43455_v1.0	ftp://ftp.ncbi.nlm.nih.gov/genomes/all/GCA/001/240/135/GCA_001240135.1_Salmonella_enterica_CVM_N43455_v1.0
C2	Kentucky	CVM N43465	SAMN03894074	chicken breast	USA: MN	2013	PRJNA242614	GCA_001240425.1	4.91037	52	-	LHEB01	141	5001	4689	2015-08-05	2017-02-28	Contig	ftp://ftp.ncbi.nlm.nih.gov/genomes/all/GCF/001/240/425/GCF_001240425.1_Salmonella_enterica_CVM_N43465_v1.0	ftp://ftp.ncbi.nlm.nih.gov/genomes/all/GCA/001/240/425/GCA_001240425.1_Salmonella_enterica_CVM_N43465_v1.0
C2	Kentucky	CVM N43466	SAMN03894075	Chicken Wings	USA: MN	2013	PRJNA242614	GCA_001240465.1	4.91033	52	-	LHEC01	125	4996	4685	2015-08-05	2017-02-28	Contig	ftp://ftp.ncbi.nlm.nih.gov/genomes/all/GCF/001/240/465/GCF_001240465.1_Salmonella_enterica_CVM_N43466_v1.0	ftp://ftp.ncbi.nlm.nih.gov/genomes/all/GCA/001/240/465/GCA_001240465.1_Salmonella_enterica_CVM_N43466_v1.0
C2	Kentucky	CVM N43478	SAMN03894087	chicken breast	USA: OR	2013	PRJNA242614	GCA_001240565.1	4.99108	51.9	-	LHEI01	119	5096	4778	2015-08-05	2017-02-28	Contig	ftp://ftp.ncbi.nlm.nih.gov/genomes/all/GCF/001/240/565/GCF_001240565.1_Salmonella_enterica_CVM_N43478_v1.0	ftp://ftp.ncbi.nlm.nih.gov/genomes/all/GCA/001/240/565/GCA_001240565.1_Salmonella_enterica_CVM_N43478_v1.0
C2	Kentucky	CVM N43820	SAMN03894092	chicken breast	USA: GA	2013	PRJNA242614	GCA_001240725.1	4.76661	52	-	LHEN01	77	4805	4530	2015-08-05	2017-02-28	Contig	ftp://ftp.ncbi.nlm.nih.gov/genomes/all/GCF/001/240/725/GCF_001240725.1_Salmonella_enterica_CVM_N43820_v1.0	ftp://ftp.ncbi.nlm.nih.gov/genomes/all/GCA/001/240/725/GCA_001240725.1_Salmonella_enterica_CVM_N43820_v1.0
C2	Kentucky	CVM N43835	SAMN03894107	chicken breast	USA: WA	2013	PRJNA242614	GCA_001241025.1	4.91398	52	-	LHEZ01	72	4995	4688	2015-08-05	2017-02-28	Contig	ftp://ftp.ncbi.nlm.nih.gov/genomes/all/GCF/001/241/025/GCF_001241025.1_Salmonella_enterica_CVM_N43835_v1.0	ftp://ftp.ncbi.nlm.nih.gov/genomes/all/GCA/001/241/025/GCA_001241025.1_Salmonella_enterica_CVM_N43835_v1.0
C2	Kentucky	CVM N44708	SAMN03894125	chicken breast	USA: NY	2013	PRJNA242614	GCA_001241395.1	5.00993	51.9	-	LHFO01	102	5130	4827	2015-08-05	2017-02-28	Contig	ftp://ftp.ncbi.nlm.nih.gov/genomes/all/GCF/001/241/395/GCF_001241395.1_Salmonella_enterica_CVM_N44708_v1.0	ftp://ftp.ncbi.nlm.nih.gov/genomes/all/GCA/001/241/395/GCA_001241395.1_Salmonella_enterica_CVM_N44708_v1.0
C2	Kentucky	CVM N45412	SAMN03894157	chicken breast	USA: WA	2013	PRJNA242614	GCA_001242015.1	4.99592	51.9	-	LHGN01	141	5123	4793	2015-08-05	2017-02-28	Contig	ftp://ftp.ncbi.nlm.nih.gov/genomes/all/GCF/001/242/015/GCF_001242015.1_Salmonella_enterica_CVM_N45412_v1.0	ftp://ftp.ncbi.nlm.nih.gov/genomes/all/GCA/001/242/015/GCA_001242015.1_Salmonella_enterica_CVM_N45412_v1.0
C2	Kentucky	CVM N45934	SAMN03894168	chicken breast	USA: MD	2013	PRJNA242614	GCA_001242285.1	5.00585	51.8	-	LHGX01	174	5076	4741	2015-08-05	2017-02-28	Contig	ftp://ftp.ncbi.nlm.nih.gov/genomes/all/GCF/001/242/285/GCF_001242285.1_Salmonella_enterica_CVM_N45934_v1.0	ftp://ftp.ncbi.nlm.nih.gov/genomes/all/GCA/001/242/285/GCA_001242285.1_Salmonella_enterica_CVM_N45934_v1.0
C2	Kentucky	CVM N45939	SAMN03894173	chicken breast	USA: MD	2013	PRJNA242614	GCA_001242405.1	5.0214	51.8	-	LHHC01	159	5083	4757	2015-08-05	2017-02-28	Contig	ftp://ftp.ncbi.nlm.nih.gov/genomes/all/GCF/001/242/405/GCF_001242405.1_Salmonella_enterica_CVM_N45939_v1.0	ftp://ftp.ncbi.nlm.nih.gov/genomes/all/GCA/001/242/405/GCA_001242405.1_Salmonella_enterica_CVM_N45939_v1.0
C2	Kentucky	CVM N45944	SAMN03894178	chicken breast	USA: MD	2013	PRJNA242614	GCA_001242495.1	5.02403	51.7	-	LHHH01	148	5080	4757	2015-08-05	2017-02-28	Contig	ftp://ftp.ncbi.nlm.nih.gov/genomes/all/GCF/001/242/495/GCF_001242495.1_Salmonella_enterica_CVM_N45944_v1.0	ftp://ftp.ncbi.nlm.nih.gov/genomes/all/GCA/001/242/495/GCA_001242495.1_Salmonella_enterica_CVM_N45944_v1.0
C2	Kentucky	CVM N46820	SAMN03894199	chicken breast	USA: CO	2013	PRJNA242614	GCA_001242995.1	4.91246	52	-	LHIA01	107	5001	4685	2015-08-05	2017-02-28	Contig	ftp://ftp.ncbi.nlm.nih.gov/genomes/all/GCF/001/242/995/GCF_001242995.1_Salmonella_enterica_CVM_N46820_v1.0	ftp://ftp.ncbi.nlm.nih.gov/genomes/all/GCA/001/242/995/GCA_001242995.1_Salmonella_enterica_CVM_N46820_v1.0
C2	Kentucky	CVM N46849	SAMN03894228	chicken breast	USA: PA	2013	PRJNA242614	GCA_001243485.1	5.01953	51.8	-	LHIU01	133	5083	4752	2015-08-05	2017-02-28	Contig	ftp://ftp.ncbi.nlm.nih.gov/genomes/all/GCF/001/243/485/GCF_001243485.1_Salmonella_enterica_CVM_N46849-R_v1.0	ftp://ftp.ncbi.nlm.nih.gov/genomes/all/GCA/001/243/485/GCA_001243485.1_Salmonella_enterica_CVM_N46849-R_v1.0
C2	Kentucky	CVM N46857	SAMN03894236	chicken breast	USA: PA	2013	PRJNA242614	GCA_001243655.1	4.91158	52	-	LHJC01	87	4988	4690	2015-08-05	2017-02-28	Contig	ftp://ftp.ncbi.nlm.nih.gov/genomes/all/GCF/001/243/655/GCF_001243655.1_Salmonella_enterica_CVM_N46857_v1.0	ftp://ftp.ncbi.nlm.nih.gov/genomes/all/GCA/001/243/655/GCA_001243655.1_Salmonella_enterica_CVM_N46857_v1.0
C2	Kentucky	CVM N47718	SAMN03894248	chicken breast	USA: NM	2013	PRJNA242614	GCA_001243915.1	4.96925	52	-	LHJM01	91	5076	4758	2015-08-05	2017-02-28	Contig	ftp://ftp.ncbi.nlm.nih.gov/genomes/all/GCF/001/243/915/GCF_001243915.1_Salmonella_enterica_CVM_N47718_v1.0	ftp://ftp.ncbi.nlm.nih.gov/genomes/all/GCA/001/243/915/GCA_001243915.1_Salmonella_enterica_CVM_N47718_v1.0
C2	Kentucky	CVM N47720	SAMN03894250	chicken breast	USA: NM	2013	PRJNA242614	GCA_001243955.1	4.99124	51.9	-	LHJO01	98	5099	4781	2015-08-05	2017-02-28	Contig	ftp://ftp.ncbi.nlm.nih.gov/genomes/all/GCF/001/243/955/GCF_001243955.1_Salmonella_enterica_CVM_N47720_v1.0	ftp://ftp.ncbi.nlm.nih.gov/genomes/all/GCA/001/243/955/GCA_001243955.1_Salmonella_enterica_CVM_N47720_v1.0
C2	Kentucky	CVM N47721	SAMN03894251	chicken breast	USA: NM	2013	PRJNA242614	GCA_001243995.1	4.76664	52	-	LHJP01	121	4819	4525	2015-08-05	2017-02-28	Contig	ftp://ftp.ncbi.nlm.nih.gov/genomes/all/GCF/001/243/995/GCF_001243995.1_Salmonella_enterica_CVM_N47721_v1.0	ftp://ftp.ncbi.nlm.nih.gov/genomes/all/GCA/001/243/995/GCA_001243995.1_Salmonella_enterica_CVM_N47721_v1.0
C2	Kentucky	CVM N47723	SAMN03894253	ground turkey	USA: NM	2013	PRJNA242614	GCA_001244005.1	4.97692	51.8	-	LHJQ01	118	5027	4718	2015-08-05	2017-02-28	Contig	ftp://ftp.ncbi.nlm.nih.gov/genomes/all/GCF/001/244/005/GCF_001244005.1_Salmonella_enterica_CVM_N47723_v1.0	ftp://ftp.ncbi.nlm.nih.gov/genomes/all/GCA/001/244/005/GCA_001244005.1_Salmonella_enterica_CVM_N47723_v1.0
C2	Kentucky	CVM N47729	SAMN03894259	chicken breast	USA: WA	2013	PRJNA242614	GCA_001244155.1	4.99185	51.9	-	LHJV01	126	5114	4770	2015-08-05	2017-02-28	Contig	ftp://ftp.ncbi.nlm.nih.gov/genomes/all/GCF/001/244/155/GCF_001244155.1_Salmonella_enterica_CVM_N47729_v1.0	ftp://ftp.ncbi.nlm.nih.gov/genomes/all/GCA/001/244/155/GCA_001244155.1_Salmonella_enterica_CVM_N47729_v1.0
C2	Kentucky	CVM N47730	SAMN03894260	chicken breast	USA: WA	2013	PRJNA242614	GCA_001244185.1	4.98827	51.9	-	LHJW01	125	5105	4769	2015-08-05	2017-02-28	Contig	ftp://ftp.ncbi.nlm.nih.gov/genomes/all/GCF/001/244/185/GCF_001244185.1_Salmonella_enterica_CVM_N47730_v1.0	ftp://ftp.ncbi.nlm.nih.gov/genomes/all/GCA/001/244/185/GCA_001244185.1_Salmonella_enterica_CVM_N47730_v1.0
C2	Kentucky	CVM N48688	SAMN03894275	chicken breast	USA: MD	2013	PRJNA242614	GCA_001244715.1	4.96352	51.8	-	LHKJ01	118	5033	4706	2015-08-05	2017-02-28	Contig	ftp://ftp.ncbi.nlm.nih.gov/genomes/all/GCF/001/244/715/GCF_001244715.1_Salmonella_enterica_CVM_N48688_v1.0	ftp://ftp.ncbi.nlm.nih.gov/genomes/all/GCA/001/244/715/GCA_001244715.1_Salmonella_enterica_CVM_N48688_v1.0
C2	Kentucky	CVM N48707	SAMN03894294	chicken breast	USA: NY	2013	PRJNA242614	GCA_001245105.1	4.87399	52	-	LHKZ01	122	4952	4664	2015-08-05	2017-02-28	Contig	ftp://ftp.ncbi.nlm.nih.gov/genomes/all/GCF/001/245/105/GCF_001245105.1_Salmonella_enterica_CVM_N48707_v1.0	ftp://ftp.ncbi.nlm.nih.gov/genomes/all/GCA/001/245/105/GCA_001245105.1_Salmonella_enterica_CVM_N48707_v1.0
C2	Kentucky	CVM N48710	SAMN03894296	chicken breast	USA: TN	2013	PRJNA242614	GCA_001245135.1	5.09659	51.7	-	LHLB01	197	5201	4846	2015-08-05	2017-02-28	Contig	ftp://ftp.ncbi.nlm.nih.gov/genomes/all/GCF/001/245/135/GCF_001245135.1_Salmonella_enterica_CVM_N48710_v1.0	ftp://ftp.ncbi.nlm.nih.gov/genomes/all/GCA/001/245/135/GCA_001245135.1_Salmonella_enterica_CVM_N48710_v1.0
C2	Kentucky	CVM N48711	SAMN03894297	chicken breast	USA: TN	2013	PRJNA242614	GCA_001245195.1	4.99351	51.9	-	LHLC01	193	5127	4780	2015-08-05	2017-02-28	Contig	ftp://ftp.ncbi.nlm.nih.gov/genomes/all/GCF/001/245/195/GCF_001245195.1_Salmonella_enterica_CVM_N48711_v1.0	ftp://ftp.ncbi.nlm.nih.gov/genomes/all/GCA/001/245/195/GCA_001245195.1_Salmonella_enterica_CVM_N48711_v1.0
C2	Kentucky	CVM N50429	SAMN03894309	chicken breast	USA: NM	2013	PRJNA242614	GCA_001245465.1	4.99132	51.9	-	LHLN01	104	5094	4776	2015-08-05	2017-02-28	Contig	ftp://ftp.ncbi.nlm.nih.gov/genomes/all/GCF/001/245/465/GCF_001245465.1_Salmonella_enterica_CVM_N50429_v1.0	ftp://ftp.ncbi.nlm.nih.gov/genomes/all/GCA/001/245/465/GCA_001245465.1_Salmonella_enterica_CVM_N50429_v1.0
C2	Kentucky	CVM N50435	SAMN03894315	chicken breast	USA: NM	2013	PRJNA242614	GCA_001245565.1	4.81244	52	-	LHLR01	71	4877	4600	2015-08-05	2017-02-28	Contig	ftp://ftp.ncbi.nlm.nih.gov/genomes/all/GCF/001/245/565/GCF_001245565.1_Salmonella_enterica_CVM_N50435_v1.0	ftp://ftp.ncbi.nlm.nih.gov/genomes/all/GCA/001/245/565/GCA_001245565.1_Salmonella_enterica_CVM_N50435_v1.0
C2	Kentucky	CVM N50437	SAMN03894317	Chicken Wings	USA: NY	2013	PRJNA242614	GCA_001245665.1	4.91619	52	-	LHLT01	83	4987	4691	2015-08-05	2017-02-28	Contig	ftp://ftp.ncbi.nlm.nih.gov/genomes/all/GCF/001/245/665/GCF_001245665.1_Salmonella_enterica_CVM_N50437_v1.0	ftp://ftp.ncbi.nlm.nih.gov/genomes/all/GCA/001/245/665/GCA_001245665.1_Salmonella_enterica_CVM_N50437_v1.0
C2	Kentucky	CVM N51241	SAMN03894332	chicken breast	USA: CA	2013	PRJNA242614	GCA_001245955.1	4.99334	51.9	-	LHMG01	122	5108	4784	2015-08-05	2017-02-28	Contig	ftp://ftp.ncbi.nlm.nih.gov/genomes/all/GCF/001/245/955/GCF_001245955.1_Salmonella_enterica_CVM_N51241_v1.0	ftp://ftp.ncbi.nlm.nih.gov/genomes/all/GCA/001/245/955/GCA_001245955.1_Salmonella_enterica_CVM_N51241_v1.0
C2	Kentucky	CVM N51249	SAMN03894340	chicken breast	USA: CO	2013	PRJNA242614	GCA_001246115.1	4.91354	52	-	LHMN01	63	4992	4692	2015-08-05	2017-02-28	Contig	ftp://ftp.ncbi.nlm.nih.gov/genomes/all/GCF/001/246/115/GCF_001246115.1_Salmonella_enterica_CVM_N51249_v1.0	ftp://ftp.ncbi.nlm.nih.gov/genomes/all/GCA/001/246/115/GCA_001246115.1_Salmonella_enterica_CVM_N51249_v1.0
C2	Kentucky	CVM N51252	SAMN03894343	chicken breast	USA: CO	2013	PRJNA242614	GCA_001246195.1	4.80218	52	-	LHMQ01	66	4866	4592	2015-08-05	2017-02-28	Contig	ftp://ftp.ncbi.nlm.nih.gov/genomes/all/GCF/001/246/195/GCF_001246195.1_Salmonella_enterica_CVM_N51252_v1.0	ftp://ftp.ncbi.nlm.nih.gov/genomes/all/GCA/001/246/195/GCA_001246195.1_Salmonella_enterica_CVM_N51252_v1.0
C2	Kentucky	CVM N51256	SAMN03894347	Chicken Wings	USA: CT	2013	PRJNA242614	GCA_001246255.1	4.91175	52	-	LHMU01	110	4979	4685	2015-08-05	2017-02-28	Contig	ftp://ftp.ncbi.nlm.nih.gov/genomes/all/GCF/001/246/255/GCF_001246255.1_Salmonella_enterica_CVM_N51256_v1.0	ftp://ftp.ncbi.nlm.nih.gov/genomes/all/GCA/001/246/255/GCA_001246255.1_Salmonella_enterica_CVM_N51256_v1.0
C2	Kentucky	CVM N51273	SAMN03894364	chicken breast	USA: MD	2013	PRJNA242614	GCA_001246665.1	4.9976	51.9	-	LHNJ01	76	5090	4812	2015-08-05	2017-02-28	Contig	ftp://ftp.ncbi.nlm.nih.gov/genomes/all/GCF/001/246/665/GCF_001246665.1_Salmonella_enterica_CVM_N51273_v1.0	ftp://ftp.ncbi.nlm.nih.gov/genomes/all/GCA/001/246/665/GCA_001246665.1_Salmonella_enterica_CVM_N51273_v1.0
C2	Kentucky	CVM N51290	SAMN03894381	Ground Beef	USA: NM	2013	PRJNA242614	GCA_001247055.1	4.9706	52.1	-	LHNZ01	59	5118	4834	2015-08-05	2017-02-28	Contig	ftp://ftp.ncbi.nlm.nih.gov/genomes/all/GCF/001/247/055/GCF_001247055.1_Salmonella_enterica_CVM_N51290_v1.0	ftp://ftp.ncbi.nlm.nih.gov/genomes/all/GCA/001/247/055/GCA_001247055.1_Salmonella_enterica_CVM_N51290_v1.0
C2	Kentucky	CVM N51294	SAMN03894385	chicken breast	USA: NM	2013	PRJNA242614	GCA_001247085.1	4.91356	52	-	LHOC01	76	4979	4690	2015-08-05	2017-02-28	Contig	ftp://ftp.ncbi.nlm.nih.gov/genomes/all/GCF/001/247/085/GCF_001247085.1_Salmonella_enterica_CVM_N51294_v1.0	ftp://ftp.ncbi.nlm.nih.gov/genomes/all/GCA/001/247/085/GCA_001247085.1_Salmonella_enterica_CVM_N51294_v1.0
C2	Kentucky	CVM N51313	SAMN03894404	chicken breast	USA: TN	2013	PRJNA242614	GCA_001247465.1	4.91203	52	-	LHOR01	72	4983	4688	2015-08-05	2017-02-28	Contig	ftp://ftp.ncbi.nlm.nih.gov/genomes/all/GCF/001/247/465/GCF_001247465.1_Salmonella_enterica_CVM_N51313_v1.0	ftp://ftp.ncbi.nlm.nih.gov/genomes/all/GCA/001/247/465/GCA_001247465.1_Salmonella_enterica_CVM_N51313_v1.0
C2	Kentucky	CVM N51981	SAMN03894407	chicken breast	USA: LA	2013	PRJNA242614	GCA_001247535.1	4.84965	52	-	LHOT01	67	4918	4636	2015-08-05	2017-02-28	Contig	ftp://ftp.ncbi.nlm.nih.gov/genomes/all/GCF/001/247/535/GCF_001247535.1_Salmonella_enterica_CVM_N51981_v1.0	ftp://ftp.ncbi.nlm.nih.gov/genomes/all/GCA/001/247/535/GCA_001247535.1_Salmonella_enterica_CVM_N51981_v1.0
C2	Kentucky	CVM N51982	SAMN03894408	chicken breast	USA: LA	2013	PRJNA242614	GCA_001247545.1	4.91038	52	-	LHOU01	69	4973	4687	2015-08-05	2017-02-28	Contig	ftp://ftp.ncbi.nlm.nih.gov/genomes/all/GCF/001/247/545/GCF_001247545.1_Salmonella_enterica_CVM_N51982_v1.0	ftp://ftp.ncbi.nlm.nih.gov/genomes/all/GCA/001/247/545/GCA_001247545.1_Salmonella_enterica_CVM_N51982_v1.0
C2	Kentucky	CVM N47722	SAMN03894252	ground turkey	USA: NM	2013	PRJNA242614	GCA_001271875.1	4.97745	51.8	-	LINO01	109	5029	4725	2015-08-20	2017-02-28	Contig	ftp://ftp.ncbi.nlm.nih.gov/genomes/all/GCF/001/271/875/GCF_001271875.1_Salmonella_enterica_CVM_N47722_v1.0	ftp://ftp.ncbi.nlm.nih.gov/genomes/all/GCA/001/271/875/GCA_001271875.1_Salmonella_enterica_CVM_N47722_v1.0
C2	Kentucky	CVM N51277	SAMN03894368	chicken breast	USA: MD	2013	PRJNA242614	GCA_001272405.1	4.91444	52	-	LIOD01	90	4991	4690	2015-08-20	2017-02-28	Contig	ftp://ftp.ncbi.nlm.nih.gov/genomes/all/GCF/001/272/405/GCF_001272405.1_Salmonella_enterica_CVM_N51277_v1.0	ftp://ftp.ncbi.nlm.nih.gov/genomes/all/GCA/001/272/405/GCA_001272405.1_Salmonella_enterica_CVM_N51277_v1.0
C2	Kentucky	SA20030505	SAMN03485833	Gallus gallus cecal content	Canada: Ontario	2002	PRJNA177315	GCA_001448485.2	4.85098	52.0938	chromosome:NZ_CP022500.1/CP022500.1; plasmid unnamed1:NZ_CP022501.1/CP022501.1; plasmid unnamed2:NZ_CP022502.1/CP022502.1	-	3	4916	4563	2017-07-27	2017-11-22	Complete Genome	ftp://ftp.ncbi.nlm.nih.gov/genomes/all/GCF/001/448/485/GCF_001448485.2_ASM144848v2	ftp://ftp.ncbi.nlm.nih.gov/genomes/all/GCA/001/448/485/GCA_001448485.2_ASM144848v2
C2	Kentucky	SK222_32B	SAMN03247185	chicken whole broiler carcass	missing	2005	PRJNA268965	GCA_001457355.1	5.00561	51.9	-	JUIU01	55	5120	4813	2015-12-04	2017-03-01	Contig	ftp://ftp.ncbi.nlm.nih.gov/genomes/all/GCF/001/457/355/GCF_001457355.1_ASM145735v1	ftp://ftp.ncbi.nlm.nih.gov/genomes/all/GCA/001/457/355/GCA_001457355.1_ASM145735v1
C2	Kentucky	CVM N31384	SAMN02699230	chicken breast	USA: CA	2011	PRJNA242614	GCA_001478105.1	4.86548	52	-	JYVD01	137	4942	4652	2015-12-22	2017-03-01	Contig	ftp://ftp.ncbi.nlm.nih.gov/genomes/all/GCF/001/478/105/GCF_001478105.1_Salmonella_enterica_CVM_N31384-SQ_v1.0	ftp://ftp.ncbi.nlm.nih.gov/genomes/all/GCA/001/478/105/GCA_001478105.1_Salmonella_enterica_CVM_N31384-SQ_v1.0
C2	Kentucky	CVM N40925	SAMN02699322	chicken breast	USA: CT	2012	PRJNA242614	GCA_001478475.1	4.9213	51.8	-	JYYS01	128	5015	4672	2015-12-22	2017-03-01	Contig	ftp://ftp.ncbi.nlm.nih.gov/genomes/all/GCF/001/478/475/GCF_001478475.1_Salmonella_enterica_CVM_N40925-SQ_v1.0	ftp://ftp.ncbi.nlm.nih.gov/genomes/all/GCA/001/478/475/GCA_001478475.1_Salmonella_enterica_CVM_N40925-SQ_v1.0
C2	Kentucky	CVM N29363	SAMN02699204	chicken breast	USA: CT	2011	PRJNA242614	GCA_001478715.1	4.91419	52	-	JYUD01	80	4983	4685	2015-12-22	2017-03-01	Contig	ftp://ftp.ncbi.nlm.nih.gov/genomes/all/GCF/001/478/715/GCF_001478715.1_Salmonella_enterica_CVM_N29363-SQ_v1.0	ftp://ftp.ncbi.nlm.nih.gov/genomes/all/GCA/001/478/715/GCA_001478715.1_Salmonella_enterica_CVM_N29363-SQ_v1.0
C2	Kentucky	CVM N29383	SAMN02699211	chicken breast	USA: OR	2011	PRJNA242614	GCA_001478825.1	4.90088	52	-	JYUK01	80	4986	4681	2015-12-22	2017-03-01	Contig	ftp://ftp.ncbi.nlm.nih.gov/genomes/all/GCF/001/478/825/GCF_001478825.1_Salmonella_enterica_CVM_N29383-SQ_v1.0	ftp://ftp.ncbi.nlm.nih.gov/genomes/all/GCA/001/478/825/GCA_001478825.1_Salmonella_enterica_CVM_N29383-SQ_v1.0
C2	Kentucky	CVM N32064	SAMN02699254	chicken breast	USA: PA	2011	PRJNA242614	GCA_001479425.1	5.01907	51.7	-	JYWB01	137	5082	4751	2015-12-22	2017-03-01	Contig	ftp://ftp.ncbi.nlm.nih.gov/genomes/all/GCF/001/479/425/GCF_001479425.1_Salmonella_enterica_CVM_N32064-SQ_v1.0	ftp://ftp.ncbi.nlm.nih.gov/genomes/all/GCA/001/479/425/GCA_001479425.1_Salmonella_enterica_CVM_N32064-SQ_v1.0
C2	Kentucky	CVM N37917	SAMN02699266	chicken breast	USA: MN	2011	PRJNA242614	GCA_001479615.1	5.11373	51.7	-	JYWN01	156	5250	4922	2015-12-22	2017-03-01	Contig	ftp://ftp.ncbi.nlm.nih.gov/genomes/all/GCF/001/479/615/GCF_001479615.1_Salmonella_enterica_CVM_N37917-SQ_v1.0	ftp://ftp.ncbi.nlm.nih.gov/genomes/all/GCA/001/479/615/GCA_001479615.1_Salmonella_enterica_CVM_N37917-SQ_v1.0
C2	Kentucky	CVM N38232	SAMN02699274	chicken breast	USA: MD	2011	PRJNA242614	GCA_001479685.1	4.91134	52	-	JYWV01	79	4985	4685	2015-12-22	2017-03-01	Contig	ftp://ftp.ncbi.nlm.nih.gov/genomes/all/GCF/001/479/685/GCF_001479685.1_Salmonella_enterica_CVM_N38232-SQ_v1.0	ftp://ftp.ncbi.nlm.nih.gov/genomes/all/GCA/001/479/685/GCA_001479685.1_Salmonella_enterica_CVM_N38232-SQ_v1.0
C2	Kentucky	CVM N38236	SAMN02699276	ground turkey	USA: MD	2011	PRJNA242614	GCA_001479725.1	4.91304	52	-	JYWX01	99	4996	4681	2015-12-22	2017-03-01	Contig	ftp://ftp.ncbi.nlm.nih.gov/genomes/all/GCF/001/479/725/GCF_001479725.1_Salmonella_enterica_CVM_N38236-SQ_v1.0	ftp://ftp.ncbi.nlm.nih.gov/genomes/all/GCA/001/479/725/GCA_001479725.1_Salmonella_enterica_CVM_N38236-SQ_v1.0
C2	Kentucky	CVM N38238	SAMN02699277	Ground Beef	USA: MD	2011	PRJNA242614	GCA_001479745.1	4.90942	52	-	JYWY01	158	4984	4677	2015-12-22	2017-03-01	Contig	ftp://ftp.ncbi.nlm.nih.gov/genomes/all/GCF/001/479/745/GCF_001479745.1_Salmonella_enterica_CVM_N38238-SQ_v1.0	ftp://ftp.ncbi.nlm.nih.gov/genomes/all/GCA/001/479/745/GCA_001479745.1_Salmonella_enterica_CVM_N38238-SQ_v1.0
C2	Kentucky	CVM N38240	SAMN02699278	Ground Beef	USA: MD	2011	PRJNA242614	GCA_001479755.1	4.91279	52	-	JYWZ01	84	4990	4691	2015-12-22	2017-03-01	Contig	ftp://ftp.ncbi.nlm.nih.gov/genomes/all/GCF/001/479/755/GCF_001479755.1_Salmonella_enterica_CVM_N38240-SQ_v1.0	ftp://ftp.ncbi.nlm.nih.gov/genomes/all/GCA/001/479/755/GCA_001479755.1_Salmonella_enterica_CVM_N38240-SQ_v1.0
C2	Kentucky	CVM N38870	SAMN02699288	chicken breast	USA: GA	2012	PRJNA242614	GCA_001479905.1	4.76481	52.2	-	JYXJ01	75	4874	4621	2015-12-22	2017-03-01	Contig	ftp://ftp.ncbi.nlm.nih.gov/genomes/all/GCF/001/479/905/GCF_001479905.1_Salmonella_enterica_CVM_N38870-SQ_v1.0	ftp://ftp.ncbi.nlm.nih.gov/genomes/all/GCA/001/479/905/GCA_001479905.1_Salmonella_enterica_CVM_N38870-SQ_v1.0
C2	Kentucky	CVM N38909	SAMN02699299	chicken breast	USA: OR	2012	PRJNA242614	GCA_001480045.1	5.02598	52	-	JYXU01	83	5142	4839	2015-12-22	2017-03-01	Contig	ftp://ftp.ncbi.nlm.nih.gov/genomes/all/GCF/001/480/045/GCF_001480045.1_Salmonella_enterica_CVM_N38909-SQ_v1.0	ftp://ftp.ncbi.nlm.nih.gov/genomes/all/GCA/001/480/045/GCA_001480045.1_Salmonella_enterica_CVM_N38909-SQ_v1.0
C2	Kentucky	CVM N42233	SAMN02699337	chicken breast	USA: NM	2012	PRJNA242614	GCA_001480405.1	5.00925	51.9	-	JYZH01	94	5118	4811	2015-12-22	2017-03-01	Contig	ftp://ftp.ncbi.nlm.nih.gov/genomes/all/GCF/001/480/405/GCF_001480405.1_Salmonella_enterica_CVM_N42233-SQ_v1.0	ftp://ftp.ncbi.nlm.nih.gov/genomes/all/GCA/001/480/405/GCA_001480405.1_Salmonella_enterica_CVM_N42233-SQ_v1.0
C2	Kentucky	CVM N42453	SAMN02699345	ground turkey	USA: CA	2012	PRJNA242614	GCA_001480595.1	4.90259	52	-	JYZP01	104	5008	4724	2015-12-22	2017-03-01	Contig	ftp://ftp.ncbi.nlm.nih.gov/genomes/all/GCF/001/480/595/GCF_001480595.1_Salmonella_enterica_CVM_N42453-SQ_v1.0	ftp://ftp.ncbi.nlm.nih.gov/genomes/all/GCA/001/480/595/GCA_001480595.1_Salmonella_enterica_CVM_N42453-SQ_v1.0
C2	Kentucky	CVM N42500	SAMN02699358	chicken breast	USA: NY	2012	PRJNA242614	GCA_001480695.1	4.99292	52	-	JZAC01	94	5100	4794	2015-12-22	2017-03-01	Contig	ftp://ftp.ncbi.nlm.nih.gov/genomes/all/GCF/001/480/695/GCF_001480695.1_Salmonella_enterica_CVM_N42500_v1.0	ftp://ftp.ncbi.nlm.nih.gov/genomes/all/GCA/001/480/695/GCA_001480695.1_Salmonella_enterica_CVM_N42500_v1.0
C2	Kentucky	CVM N42508	SAMN02699361	chicken breast	USA: OR	2012	PRJNA242614	GCA_001480715.1	4.99039	51.9	-	JZAF01	126	5117	4775	2015-12-22	2017-03-01	Contig	ftp://ftp.ncbi.nlm.nih.gov/genomes/all/GCF/001/480/715/GCF_001480715.1_Salmonella_enterica_CVM_N42508_v1.0	ftp://ftp.ncbi.nlm.nih.gov/genomes/all/GCA/001/480/715/GCA_001480715.1_Salmonella_enterica_CVM_N42508_v1.0
C2	Kentucky	CVM N42521	SAMN02699364	chicken breast	USA: MD	2012	PRJNA242614	GCA_001480755.1	5.02392	52	-	JZAI01	93	5138	4832	2015-12-22	2017-03-01	Contig	ftp://ftp.ncbi.nlm.nih.gov/genomes/all/GCF/001/480/755/GCF_001480755.1_Salmonella_enterica_CVM_N42521-SQ_v1.0	ftp://ftp.ncbi.nlm.nih.gov/genomes/all/GCA/001/480/755/GCA_001480755.1_Salmonella_enterica_CVM_N42521-SQ_v1.0
C2	Kentucky	CVM N38868	SAMN02699286	chicken breast	USA: GA	2012	PRJNA242614	GCA_001480805.1	4.90271	52.1	-	JYXH01	82	5040	4813	2015-12-22	2017-03-01	Contig	ftp://ftp.ncbi.nlm.nih.gov/genomes/all/GCF/001/480/805/GCF_001480805.1_Salmonella_enterica_CVM_N38868-SQ_v1.0	ftp://ftp.ncbi.nlm.nih.gov/genomes/all/GCA/001/480/805/GCA_001480805.1_Salmonella_enterica_CVM_N38868-SQ_v1.0
C2	Kentucky	CVM N39863	SAMN02699308	chicken breast	USA: PA	2012	PRJNA242614	GCA_001480865.1	5.11581	51.7	-	JYYD01	150	5200	4864	2015-12-22	2017-03-01	Contig	ftp://ftp.ncbi.nlm.nih.gov/genomes/all/GCF/001/480/865/GCF_001480865.1_Salmonella_enterica_CVM_N39863-SQ_v1.0	ftp://ftp.ncbi.nlm.nih.gov/genomes/all/GCA/001/480/865/GCA_001480865.1_Salmonella_enterica_CVM_N39863-SQ_v1.0
C2	Kentucky	CVM N40395	SAMN02699318	chicken breast	USA: NM	2012	PRJNA242614	GCA_001480925.1	5.11708	51.7	-	JYYO01	139	5224	4904	2015-12-22	2017-03-01	Contig	ftp://ftp.ncbi.nlm.nih.gov/genomes/all/GCF/001/480/925/GCF_001480925.1_Salmonella_enterica_CVM_N40395-SQ_v1.0	ftp://ftp.ncbi.nlm.nih.gov/genomes/all/GCA/001/480/925/GCA_001480925.1_Salmonella_enterica_CVM_N40395-SQ_v1.0
C2	Kentucky	CVM N41913	SAMN02699334	Ground Beef	USA: MN	2012	PRJNA242614	GCA_001481015.1	4.89465	52.1	-	JYZE01	72	4949	4702	2015-12-22	2017-03-01	Contig	ftp://ftp.ncbi.nlm.nih.gov/genomes/all/GCF/001/481/015/GCF_001481015.1_Salmonella_enterica_CVM_N41913-SQ_v1.0	ftp://ftp.ncbi.nlm.nih.gov/genomes/all/GCA/001/481/015/GCA_001481015.1_Salmonella_enterica_CVM_N41913-SQ_v1.0
C2	Kentucky	CFSAN011776	SAMN03275159	feces	USA: PA	2009	PRJNA243331	GCA_001542095.1	4.86241	52	-	LOBG01	192	4866	4637	2016-01-27	2017-03-01	Contig	ftp://ftp.ncbi.nlm.nih.gov/genomes/all/GCF/001/542/095/GCF_001542095.1_ASM154209v1	ftp://ftp.ncbi.nlm.nih.gov/genomes/all/GCA/001/542/095/GCA_001542095.1_ASM154209v1
C2	Kentucky	CFSAN011781	SAMN03275164	feces	USA: PA	2012	PRJNA243331	GCA_001542125.1	4.86887	52.1	-	LOBL01	145	4900	4650	2016-01-27	2017-03-01	Contig	ftp://ftp.ncbi.nlm.nih.gov/genomes/all/GCF/001/542/125/GCF_001542125.1_ASM154212v1	ftp://ftp.ncbi.nlm.nih.gov/genomes/all/GCA/001/542/125/GCA_001542125.1_ASM154212v1
C2	Kentucky	CFSAN011782	SAMN03275165	feces	USA: PA	2011	PRJNA243331	GCA_001542215.1	4.85291	52.1	-	LOBM01	124	4890	4643	2016-01-27	2017-03-01	Contig	ftp://ftp.ncbi.nlm.nih.gov/genomes/all/GCF/001/542/215/GCF_001542215.1_ASM154221v1	ftp://ftp.ncbi.nlm.nih.gov/genomes/all/GCA/001/542/215/GCA_001542215.1_ASM154221v1
C2	Kentucky	SAL2606	SAMN05915002	liver meal	Argentina	1972	PRJNA348742	GCA_001890825.1	4.79345	52.1	-	MLJQ01	80	4865	4597	2016-12-07	2017-03-02	Contig	ftp://ftp.ncbi.nlm.nih.gov/genomes/all/GCF/001/890/825/GCF_001890825.1_ASM189082v1	ftp://ftp.ncbi.nlm.nih.gov/genomes/all/GCA/001/890/825/GCA_001890825.1_ASM189082v1
C2	Kentucky	SAL2609	SAMN05915177	meat and bone meal	Canada	1973	PRJNA348742	GCA_001890835.1	4.78817	52.1	-	MLJT01	55	4852	4604	2016-12-07	2017-03-02	Contig	ftp://ftp.ncbi.nlm.nih.gov/genomes/all/GCF/001/890/835/GCF_001890835.1_ASM189083v1	ftp://ftp.ncbi.nlm.nih.gov/genomes/all/GCA/001/890/835/GCA_001890835.1_ASM189083v1
C2	Kentucky	SAL2607	SAMN05915003	raw oysters	missing	1973	PRJNA348742	GCA_001890845.1	5.12808	51.9	-	MLJR01	95	5295	5007	2016-12-07	2017-03-02	Contig	ftp://ftp.ncbi.nlm.nih.gov/genomes/all/GCF/001/890/845/GCF_001890845.1_ASM189084v1	ftp://ftp.ncbi.nlm.nih.gov/genomes/all/GCA/001/890/845/GCA_001890845.1_ASM189084v1
C2	Kentucky	SAL2608	SAMN05915157	liver meal	Argentina	1973	PRJNA348742	GCA_001890855.1	4.81205	52.1	-	MLJS01	74	4890	4639	2016-12-07	2017-03-02	Contig	ftp://ftp.ncbi.nlm.nih.gov/genomes/all/GCF/001/890/855/GCF_001890855.1_ASM189085v1	ftp://ftp.ncbi.nlm.nih.gov/genomes/all/GCA/001/890/855/GCA_001890855.1_ASM189085v1
C2	Kentucky	BCW_2249	SAMN02368048	ground turkey	USA: Maryland	2011	PRJNA203445	GCA_002030185.1	4.91193	52	-	MXDZ01	72	4988	4699	2017-03-17	2017-03-20	Contig	ftp://ftp.ncbi.nlm.nih.gov/genomes/all/GCF/002/030/185/GCF_002030185.1_ASM203018v1	ftp://ftp.ncbi.nlm.nih.gov/genomes/all/GCA/002/030/185/GCA_002030185.1_ASM203018v1
C2	Kentucky	BCW_2225	SAMN02368028	chicken breast	USA: New Mexico	2011	PRJNA203445	GCA_002030345.1	4.99687	52	-	MXEO01	158	5100	4780	2017-03-17	2017-03-20	Contig	ftp://ftp.ncbi.nlm.nih.gov/genomes/all/GCF/002/030/345/GCF_002030345.1_ASM203034v1	ftp://ftp.ncbi.nlm.nih.gov/genomes/all/GCA/002/030/345/GCA_002030345.1_ASM203034v1
C2	Kentucky	BCW_2202	SAMN02368007	chicken breast	USA: Oregon	2011	PRJNA203445	GCA_002030455.1	4.91454	52	-	MXFA01	65	4984	4694	2017-03-17	2017-03-20	Contig	ftp://ftp.ncbi.nlm.nih.gov/genomes/all/GCF/002/030/455/GCF_002030455.1_ASM203045v1	ftp://ftp.ncbi.nlm.nih.gov/genomes/all/GCA/002/030/455/GCA_002030455.1_ASM203045v1
C2	Kentucky	BCW_2200	SAMN02368005	chicken breast	USA: Connecticut	2011	PRJNA203445	GCA_002030465.1	4.75942	52	-	MXFC01	78	4834	4542	2017-03-17	2017-03-20	Contig	ftp://ftp.ncbi.nlm.nih.gov/genomes/all/GCF/002/030/465/GCF_002030465.1_ASM203046v1	ftp://ftp.ncbi.nlm.nih.gov/genomes/all/GCA/002/030/465/GCA_002030465.1_ASM203046v1
C2	Kentucky	BCW_2185	SAMN02367990	chicken breast	USA: California	2011	PRJNA203445	GCA_002031045.1	4.87408	52	-	MXFP01	54	4953	4669	2017-03-17	2017-03-20	Contig	ftp://ftp.ncbi.nlm.nih.gov/genomes/all/GCF/002/031/045/GCF_002031045.1_ASM203104v1	ftp://ftp.ncbi.nlm.nih.gov/genomes/all/GCA/002/031/045/GCA_002031045.1_ASM203104v1
C2	Kentucky	BCW_2174	SAMN02367981	chicken breast	USA: New Mexico	2011	PRJNA203445	GCA_002031145.1	5.16413	51.7	-	MXFY01	166	5273	4921	2017-03-17	2017-03-20	Contig	ftp://ftp.ncbi.nlm.nih.gov/genomes/all/GCF/002/031/145/GCF_002031145.1_ASM203114v1	ftp://ftp.ncbi.nlm.nih.gov/genomes/all/GCA/002/031/145/GCA_002031145.1_ASM203114v1
C2	Kentucky	BCW_2161	SAMN02367968	chicken breast	USA: Oregon	2011	PRJNA203445	GCA_002031305.1	4.89606	52	-	MXGH01	95	4980	4679	2017-03-17	2017-03-20	Contig	ftp://ftp.ncbi.nlm.nih.gov/genomes/all/GCF/002/031/305/GCF_002031305.1_ASM203130v1	ftp://ftp.ncbi.nlm.nih.gov/genomes/all/GCA/002/031/305/GCA_002031305.1_ASM203130v1
C2	Kentucky	N29359	SAMN02367960	chicken breast	USA: Colorado	2011	PRJNA203445	GCA_002031345.1	4.6668	52.2	-	MXGK01	72	4763	4522	2017-03-17	2017-03-20	Contig	ftp://ftp.ncbi.nlm.nih.gov/genomes/all/GCF/002/031/345/GCF_002031345.1_ASM203134v1	ftp://ftp.ncbi.nlm.nih.gov/genomes/all/GCA/002/031/345/GCA_002031345.1_ASM203134v1
C2	Kentucky	BCW_2133	SAMN02367941	chicken breast	USA: Pennsylvania	2010	PRJNA203445	GCA_002031485.1	5.0208	51.9	-	MXGS01	168	5174	4803	2017-03-17	2017-03-20	Contig	ftp://ftp.ncbi.nlm.nih.gov/genomes/all/GCF/002/031/485/GCF_002031485.1_ASM203148v1	ftp://ftp.ncbi.nlm.nih.gov/genomes/all/GCA/002/031/485/GCA_002031485.1_ASM203148v1
C2	Kentucky	BCW_2115	SAMN02367924	chicken breast	USA: Maryland	2010	PRJNA203445	GCA_002031615.1	5.09553	51.7	-	MXHD01	165	5232	4872	2017-03-17	2017-03-20	Contig	ftp://ftp.ncbi.nlm.nih.gov/genomes/all/GCF/002/031/615/GCF_002031615.1_ASM203161v1	ftp://ftp.ncbi.nlm.nih.gov/genomes/all/GCA/002/031/615/GCA_002031615.1_ASM203161v1
C2	Kentucky	BCW_2093	SAMN02367903	chicken breast	USA: California	2010	PRJNA203445	GCA_002031745.1	4.85238	52	-	MXHN01	181	4963	4630	2017-03-17	2017-03-20	Contig	ftp://ftp.ncbi.nlm.nih.gov/genomes/all/GCF/002/031/745/GCF_002031745.1_ASM203174v1	ftp://ftp.ncbi.nlm.nih.gov/genomes/all/GCA/002/031/745/GCA_002031745.1_ASM203174v1
C2	Kentucky	BCW_2070	SAMN02367881	chicken breast	USA: New York	2010	PRJNA203445	GCA_002033015.1	4.86503	52	-	MXIB01	85	4926	4657	2017-03-17	2017-03-20	Contig	ftp://ftp.ncbi.nlm.nih.gov/genomes/all/GCF/002/033/015/GCF_002033015.1_ASM203301v1	ftp://ftp.ncbi.nlm.nih.gov/genomes/all/GCA/002/033/015/GCA_002033015.1_ASM203301v1
C2	Kentucky	BCW_2216	SAMN02368020	chicken breast	USA: Minnesota	2011	PRJNA203445	GCA_002036235.1	4.96495	52	-	MXES01	89	5078	4777	2017-03-17	2017-03-20	Contig	ftp://ftp.ncbi.nlm.nih.gov/genomes/all/GCF/002/036/235/GCF_002036235.1_ASM203623v1	ftp://ftp.ncbi.nlm.nih.gov/genomes/all/GCA/002/036/235/GCA_002036235.1_ASM203623v1
C2	Kentucky	N38238	SAMN02368049	Ground Beef	USA: Maryland	2011	PRJNA203445	GCA_002036325.1	4.90989	52	-	MXDY01	83	4981	4691	2017-03-17	2017-03-20	Contig	ftp://ftp.ncbi.nlm.nih.gov/genomes/all/GCF/002/036/325/GCF_002036325.1_ASM203632v1	ftp://ftp.ncbi.nlm.nih.gov/genomes/all/GCA/002/036/325/GCA_002036325.1_ASM203632v1
C2	Kentucky	58-5818	SAMN03264919	missing	missing	missing	PRJNA203445	GCA_002049015.1	4.77605	52.1	-	MZGA01	58	4843	4580	2017-03-20	2017-03-22	Contig	ftp://ftp.ncbi.nlm.nih.gov/genomes/all/GCF/002/049/015/GCF_002049015.1_ASM204901v1	ftp://ftp.ncbi.nlm.nih.gov/genomes/all/GCA/002/049/015/GCA_002049015.1_ASM204901v1
C2	Kentucky	04-0597	SAMN03264918	missing	missing	missing	PRJNA203445	GCA_002050525.1	4.72216	52.1	-	MYFS01	71	4757	4507	2017-03-21	2017-03-23	Contig	ftp://ftp.ncbi.nlm.nih.gov/genomes/all/GCF/002/050/525/GCF_002050525.1_ASM205052v1	ftp://ftp.ncbi.nlm.nih.gov/genomes/all/GCA/002/050/525/GCA_002050525.1_ASM205052v1
C2	Kentucky	94-0611	SAMN03264917	missing	missing	missing	PRJNA203445	GCA_002050605.1	4.71742	52.1	-	MYGB01	82	4753	4504	2017-03-21	2017-03-23	Contig	ftp://ftp.ncbi.nlm.nih.gov/genomes/all/GCF/002/050/605/GCF_002050605.1_ASM205060v1	ftp://ftp.ncbi.nlm.nih.gov/genomes/all/GCA/002/050/605/GCA_002050605.1_ASM205060v1
C2	Kentucky	07-0703	SAMN03264916	missing	missing	missing	PRJNA203445	GCA_002050645.1	5.15054	51.7	-	MYGG01	158	5269	4905	2017-03-21	2017-03-23	Contig	ftp://ftp.ncbi.nlm.nih.gov/genomes/all/GCF/002/050/645/GCF_002050645.1_ASM205064v1	ftp://ftp.ncbi.nlm.nih.gov/genomes/all/GCA/002/050/645/GCA_002050645.1_ASM205064v1
C2	Kentucky	BCW_2895	SAMN02368760	missing	missing	missing	PRJNA203445	GCA_002062995.1	4.81513	52.2	-	MXVV01	75	4904	4641	2017-03-22	2017-03-24	Contig	ftp://ftp.ncbi.nlm.nih.gov/genomes/all/GCF/002/062/995/GCF_002062995.1_ASM206299v1	ftp://ftp.ncbi.nlm.nih.gov/genomes/all/GCA/002/062/995/GCA_002062995.1_ASM206299v1
C2	Kentucky	BCW_2722	SAMN02368599	Lizard Faeces	Nigeria	2011	PRJNA203445	GCA_002064595.1	4.81881	52.2	-	MYBO01	65	4887	4630	2017-03-22	2017-03-24	Contig	ftp://ftp.ncbi.nlm.nih.gov/genomes/all/GCF/002/064/595/GCF_002064595.1_ASM206459v1	ftp://ftp.ncbi.nlm.nih.gov/genomes/all/GCA/002/064/595/GCA_002064595.1_ASM206459v1
C2	Kentucky	BCW_2721	SAMN02368598	water	Nigeria	2009	PRJNA203445	GCA_002064615.1	4.81852	52.2	-	MYBP01	71	4893	4628	2017-03-22	2017-03-24	Contig	ftp://ftp.ncbi.nlm.nih.gov/genomes/all/GCF/002/064/615/GCF_002064615.1_ASM206461v1	ftp://ftp.ncbi.nlm.nih.gov/genomes/all/GCA/002/064/615/GCA_002064615.1_ASM206461v1
C2	Kentucky	BCW_2716	SAMN02368593	human	China:Taiwan	2000	PRJNA203445	GCA_002064625.1	4.80145	52.2	-	MYBT01	48	4876	4619	2017-03-22	2017-03-24	Contig	ftp://ftp.ncbi.nlm.nih.gov/genomes/all/GCF/002/064/625/GCF_002064625.1_ASM206462v1	ftp://ftp.ncbi.nlm.nih.gov/genomes/all/GCA/002/064/625/GCA_002064625.1_ASM206462v1
C2	Kentucky	BCW_2719	SAMN02368596	chicken breast	Denmark	2007	PRJNA203445	GCA_002065505.1	4.66313	52.1	-	MYBR01	45	4701	4468	2017-03-22	2017-03-24	Contig	ftp://ftp.ncbi.nlm.nih.gov/genomes/all/GCF/002/065/505/GCF_002065505.1_ASM206550v1	ftp://ftp.ncbi.nlm.nih.gov/genomes/all/GCA/002/065/505/GCA_002065505.1_ASM206550v1
C2	Kentucky	BCW_2718	SAMN02368595	human	China	2007	PRJNA203445	GCA_002065535.1	4.80888	52.1	-	MYBS01	56	4880	4621	2017-03-22	2017-03-24	Contig	ftp://ftp.ncbi.nlm.nih.gov/genomes/all/GCF/002/065/535/GCF_002065535.1_ASM206553v1	ftp://ftp.ncbi.nlm.nih.gov/genomes/all/GCA/002/065/535/GCA_002065535.1_ASM206553v1
C2	Kentucky	SE89N	SAMN07421251	Poultry house water	USA: West Virginia	2000	PRJNA312617	GCA_002265705.1	4.7973	51.7	-	NPES01	120	4903	4571	2017-08-22	2017-08-24	Contig	ftp://ftp.ncbi.nlm.nih.gov/genomes/all/GCF/002/265/705/GCF_002265705.1_ASM226570v1	ftp://ftp.ncbi.nlm.nih.gov/genomes/all/GCA/002/265/705/GCA_002265705.1_ASM226570v1
C2	Kentucky	NCTR148	SAMN07507242	Coriender and Cumin mix	Pakistan	2001	PRJNA312617	GCA_002283025.1	4.82567	52.1	-	NQWR01	72	4903	4627	2017-08-31	2017-09-02	Scaffold	ftp://ftp.ncbi.nlm.nih.gov/genomes/all/GCF/002/283/025/GCF_002283025.1_ASM228302v1	ftp://ftp.ncbi.nlm.nih.gov/genomes/all/GCA/002/283/025/GCA_002283025.1_ASM228302v1
C2	Kentucky	CFS84	SAMN08026547	Poultry	USA	2010	PRJNA312617	GCA_002803685.1	4.92658	52	-	PHUN01	198	4997	4682	2017-12-03	2018-03-23	Scaffold	ftp://ftp.ncbi.nlm.nih.gov/genomes/all/GCF/002/803/685/GCF_002803685.1_ASM280368v1	ftp://ftp.ncbi.nlm.nih.gov/genomes/all/GCA/002/803/685/GCA_002803685.1_ASM280368v1
C2	Kentucky	CFS85	SAMN08026552	Poultry	USA	2010	PRJNA312617	GCA_002803695.1	4.90088	52	-	PHUO01	122	4991	4679	2017-12-03	2018-03-23	Scaffold	ftp://ftp.ncbi.nlm.nih.gov/genomes/all/GCF/002/803/695/GCF_002803695.1_ASM280369v1	ftp://ftp.ncbi.nlm.nih.gov/genomes/all/GCA/002/803/695/GCA_002803695.1_ASM280369v1
C2	Kentucky	H18	SAMN08299237	rinse from chicken carcass	Egypt: Mansoura	2017	PRJNA428725	GCA_002879815.1	4.93693	52.1	-	PNYI01	64	5076	4721	2018-01-14	2018-01-18	Contig	ftp://ftp.ncbi.nlm.nih.gov/genomes/all/GCF/002/879/815/GCF_002879815.1_ASM287981v1	ftp://ftp.ncbi.nlm.nih.gov/genomes/all/GCA/002/879/815/GCA_002879815.1_ASM287981v1
C2	Kentucky	H5	SAMN08299236	rinse from chicken carcass	Egypt: Mansoura	2017	PRJNA428725	GCA_002885745.1	4.84027	52.1	-	PNYJ01	54	4960	4637	2018-01-16	2018-01-21	Contig	ftp://ftp.ncbi.nlm.nih.gov/genomes/all/GCF/002/885/745/GCF_002885745.1_ASM288574v1	ftp://ftp.ncbi.nlm.nih.gov/genomes/all/GCA/002/885/745/GCA_002885745.1_ASM288574v1
C2	Kentucky	PU131	SAMN08322104	Human Feces	USA:WA	2013	PRJNA428776	GCA_002952975.1	4.90033	52.2	chromosome:NZ_CP026327.1/CP026327.1	-	1	4995	4674	2018-01-31	2018-03-04	Complete Genome	ftp://ftp.ncbi.nlm.nih.gov/genomes/all/GCF/002/952/975/GCF_002952975.1_ASM295297v1	ftp://ftp.ncbi.nlm.nih.gov/genomes/all/GCA/002/952/975/GCA_002952975.1_ASM295297v1
C2	Kentucky	253	SAMN08514467	feces	USA: Texas	2015	PRJNA433689	GCA_003076995.1	4.80126	52.2	-	QDKY01	37	4894	4614	2018-05-02	2018-05-02	Contig	-	ftp://ftp.ncbi.nlm.nih.gov/genomes/all/GCA/003/076/995/GCA_003076995.1_ASM307699v1
C2	Kentucky	99	SAMN08514313	feces	USA: Texas	2009	PRJNA433689	GCA_003120095.1	4.71282	52.2	-	QDQT01	192	4786	4496	2018-05-02	2018-05-22	Contig	ftp://ftp.ncbi.nlm.nih.gov/genomes/all/GCF/003/120/095/GCF_003120095.1_ASM312009v1	ftp://ftp.ncbi.nlm.nih.gov/genomes/all/GCA/003/120/095/GCA_003120095.1_ASM312009v1
C2	Kentucky	49	SAMN08514263	feces	USA: Texas	2007	PRJNA433689	GCA_003121055.1	4.86717	52.2	-	QDSR01	55	4995	4697	2018-05-02	2018-05-22	Contig	ftp://ftp.ncbi.nlm.nih.gov/genomes/all/GCF/003/121/055/GCF_003121055.1_ASM312105v1	ftp://ftp.ncbi.nlm.nih.gov/genomes/all/GCA/003/121/055/GCA_003121055.1_ASM312105v1
C2	Bovismorbificans	3114	SAMEA3138815	missing	missing	missing	PRJEB1776	GCA_000499465.2	4.77333	52.2097	chromosome:HF969015.2; plasmid II:HF969016.1	-	2	4813	4733	2013-09-01	2015-11-17	Chromosome	-	ftp://ftp.ncbi.nlm.nih.gov/genomes/all/GCA/000/499/465/GCA_000499465.2_SB3114
C2	Bovismorbificans	Sal185	SAMN02422601	environment	missing	2002	PRJNA230004	GCA_000524415.1	4.7543	52.1	-	AZKO02	143	4904	4612	2013-12-19	2017-02-26	Contig	ftp://ftp.ncbi.nlm.nih.gov/genomes/all/GCF/000/524/415/GCF_000524415.1_sal185_version2	ftp://ftp.ncbi.nlm.nih.gov/genomes/all/GCA/000/524/415/GCA_000524415.1_sal185_version2
C2	Bovismorbificans	Sal644	SAMN02422688	missing	missing	missing	PRJNA230004	GCA_000524705.1	4.76597	52.2	-	AZLC01	153	4894	4615	2013-12-19	2017-02-26	Contig	ftp://ftp.ncbi.nlm.nih.gov/genomes/all/GCF/000/524/705/GCF_000524705.1_sal644	ftp://ftp.ncbi.nlm.nih.gov/genomes/all/GCA/000/524/705/GCA_000524705.1_sal644
C2	Bovismorbificans	Sal683	SAMN02422689	clinical	USA: Michigan	missing	PRJNA230004	GCA_000524725.1	4.57468	52.2	-	AZKP01	133	4660	4332	2013-12-19	2017-02-26	Contig	ftp://ftp.ncbi.nlm.nih.gov/genomes/all/GCF/000/524/725/GCF_000524725.1_sal683	ftp://ftp.ncbi.nlm.nih.gov/genomes/all/GCA/000/524/725/GCA_000524725.1_sal683
C2	Bovismorbificans	Sal677	SAMN02422693	clinical	USA: Michigan	missing	PRJNA230004	GCA_000524745.1	4.63486	52.2	-	AZKR01	101	4695	4396	2013-12-19	2017-02-26	Contig	ftp://ftp.ncbi.nlm.nih.gov/genomes/all/GCF/000/524/745/GCF_000524745.1_sal677	ftp://ftp.ncbi.nlm.nih.gov/genomes/all/GCA/000/524/745/GCA_000524745.1_sal677
C2	Bovismorbificans	Sal678	SAMN02422694	clinical	USA: Michigan	missing	PRJNA230004	GCA_000524765.1	4.57978	52.2	-	AZKS01	164	4684	4334	2013-12-19	2017-02-26	Contig	ftp://ftp.ncbi.nlm.nih.gov/genomes/all/GCF/000/524/765/GCF_000524765.1_sal678	ftp://ftp.ncbi.nlm.nih.gov/genomes/all/GCA/000/524/765/GCA_000524765.1_sal678
C2	Bovismorbificans	Sal679	SAMN02422695	clinical	USA: Delaware	missing	PRJNA230004	GCA_000524785.1	4.56703	52.2	-	AZKT01	103	4613	4333	2013-12-19	2017-02-26	Contig	ftp://ftp.ncbi.nlm.nih.gov/genomes/all/GCF/000/524/785/GCF_000524785.1_sal679	ftp://ftp.ncbi.nlm.nih.gov/genomes/all/GCA/000/524/785/GCA_000524785.1_sal679
C2	Bovismorbificans	Sal676	SAMN02422698	clinical	USA: Delaware	missing	PRJNA230004	GCA_000524805.1	4.56906	52.2	-	AZKV01	102	4613	4330	2013-12-19	2017-02-26	Contig	ftp://ftp.ncbi.nlm.nih.gov/genomes/all/GCF/000/524/805/GCF_000524805.1_sal676	ftp://ftp.ncbi.nlm.nih.gov/genomes/all/GCA/000/524/805/GCA_000524805.1_sal676
C2	Bovismorbificans	Sal680	SAMN02422696	clinical	USA: Michigan	missing	PRJNA230004	GCA_000524825.1	4.59626	52.2	-	AZKU01	188	4631	4346	2013-12-19	2017-02-26	Contig	ftp://ftp.ncbi.nlm.nih.gov/genomes/all/GCF/000/524/825/GCF_000524825.1_sal680	ftp://ftp.ncbi.nlm.nih.gov/genomes/all/GCA/000/524/825/GCA_000524825.1_sal680
C2	Bovismorbificans	Sal610	SAMN02422700	clinical	USA: Washington DC	missing	PRJNA230004	GCA_000524845.1	4.85609	52.1	-	AZKX01	106	4956	4717	2013-12-19	2017-02-26	Contig	ftp://ftp.ncbi.nlm.nih.gov/genomes/all/GCF/000/524/845/GCF_000524845.1_sal610	ftp://ftp.ncbi.nlm.nih.gov/genomes/all/GCA/000/524/845/GCA_000524845.1_sal610
C2	Bovismorbificans	Sal615	SAMN02422701	clinical	USA: Washington DC	missing	PRJNA230004	GCA_000524865.1	4.84548	52.2	-	AZKY01	119	5001	4713	2013-12-19	2017-02-26	Contig	ftp://ftp.ncbi.nlm.nih.gov/genomes/all/GCF/000/524/865/GCF_000524865.1_sal615	ftp://ftp.ncbi.nlm.nih.gov/genomes/all/GCA/000/524/865/GCA_000524865.1_sal615
C2	Bovismorbificans	Sal616	SAMN02422702	environmental	USA: Washington DC	missing	PRJNA230004	GCA_000524905.1	4.86278	52.2	-	AZKZ01	164	4993	4728	2013-12-19	2017-02-26	Contig	ftp://ftp.ncbi.nlm.nih.gov/genomes/all/GCF/000/524/905/GCF_000524905.1_sal616	ftp://ftp.ncbi.nlm.nih.gov/genomes/all/GCA/000/524/905/GCA_000524905.1_sal616
C2	Bovismorbificans	Sal617	SAMN02422703	environmental	USA: Washington DC	missing	PRJNA230004	GCA_000524925.1	4.86991	52.1	-	AZLA01	144	4981	4726	2013-12-19	2017-02-26	Contig	ftp://ftp.ncbi.nlm.nih.gov/genomes/all/GCF/000/524/925/GCF_000524925.1_sal617	ftp://ftp.ncbi.nlm.nih.gov/genomes/all/GCA/000/524/925/GCA_000524925.1_sal617
C2	Bovismorbificans	Sal681	SAMN02422697	clinical	USA: Michigan	missing	PRJNA230004	GCA_000524945.1	4.57403	52.2	-	AZLB01	116	4619	4333	2013-12-19	2017-02-26	Contig	ftp://ftp.ncbi.nlm.nih.gov/genomes/all/GCF/000/524/945/GCF_000524945.1_sal681	ftp://ftp.ncbi.nlm.nih.gov/genomes/all/GCA/000/524/945/GCA_000524945.1_sal681
C2	Bovismorbificans	Sal682	SAMN02422690	clinical	USA: Michigan	missing	PRJNA230004	GCA_000524965.2	4.84332	52.2	-	AZKQ02	84	4968	4713	2013-12-19	2017-02-26	Contig	ftp://ftp.ncbi.nlm.nih.gov/genomes/all/GCF/000/524/965/GCF_000524965.1_sal682v2	ftp://ftp.ncbi.nlm.nih.gov/genomes/all/GCA/000/524/965/GCA_000524965.2_sal682v2
C2	Bovismorbificans	A1608	SAMEA786297	blood	Malawi	1998	PRJEB2127	GCA_001083855.1	4.73679	51.9	-	CQPI01	53	4660	4606	2015-03-23	2015-06-14	Scaffold	ftp://ftp.ncbi.nlm.nih.gov/genomes/all/GCF/001/083/855/GCF_001083855.1_4074_1_12	ftp://ftp.ncbi.nlm.nih.gov/genomes/all/GCA/001/083/855/GCA_001083855.1_4074_1_12
C2	Bovismorbificans	A8737	SAMEA786302	blood	Malawi	2000	PRJEB2127	GCA_001087425.1	4.78027	52	-	CQPE01	48	4610	4540	2015-03-23	2015-06-14	Scaffold	ftp://ftp.ncbi.nlm.nih.gov/genomes/all/GCF/001/087/425/GCF_001087425.1_4074_2_8	ftp://ftp.ncbi.nlm.nih.gov/genomes/all/GCA/001/087/425/GCA_001087425.1_4074_2_8
C2	Bovismorbificans	D1253	SAMEA786282	blood	Malawi	1999	PRJEB2127	GCA_001111645.1	4.78709	51.8	-	CQPG01	57	4691	4628	2015-03-23	2015-06-13	Scaffold	ftp://ftp.ncbi.nlm.nih.gov/genomes/all/GCF/001/111/645/GCF_001111645.1_4074_1_7	ftp://ftp.ncbi.nlm.nih.gov/genomes/all/GCA/001/111/645/GCA_001111645.1_4074_1_7
C2	Bovismorbificans	A1104	SAMEA786292	blood	Malawi	1998	PRJEB2127	GCA_001114865.1	4.79802	51.5	-	CQPA01	140	5032	4982	2015-03-23	2015-06-13	Scaffold	-	ftp://ftp.ncbi.nlm.nih.gov/genomes/all/GCA/001/114/865/GCA_001114865.1_4074_1_11
C2	Bovismorbificans	D4451	SAMEA786280	blood	Malawi	2000	PRJEB2127	GCA_001123425.1	4.7747	52	-	CQPK01	61	4636	4581	2015-03-23	2015-06-14	Scaffold	ftp://ftp.ncbi.nlm.nih.gov/genomes/all/GCF/001/123/425/GCF_001123425.1_4074_1_9	ftp://ftp.ncbi.nlm.nih.gov/genomes/all/GCA/001/123/425/GCA_001123425.1_4074_1_9
C2	Bovismorbificans	A5893	SAMEA786301	blood	Malawi	1999	PRJEB2127	GCA_001126625.1	4.76994	52.1	-	CQPO01	38	4602	4527	2015-03-23	2015-06-13	Scaffold	ftp://ftp.ncbi.nlm.nih.gov/genomes/all/GCF/001/126/625/GCF_001126625.1_4074_2_7	ftp://ftp.ncbi.nlm.nih.gov/genomes/all/GCA/001/126/625/GCA_001126625.1_4074_2_7
C2	Bovismorbificans	3476	SAMEA786284	blood	Malawi	1997	PRJEB2127	GCA_001126725.1	4.91264	51.6	-	CQPC01	181	4893	4849	2015-03-23	2015-06-13	Scaffold	-	ftp://ftp.ncbi.nlm.nih.gov/genomes/all/GCA/001/126/725/GCA_001126725.1_4074_1_5
C2	Bovismorbificans	3180	SAMEA786285	blood	Malawi	1997	PRJEB2127	GCA_001155245.1	4.81551	51.9	-	CQPJ01	66	4711	4653	2015-03-23	2015-06-13	Scaffold	ftp://ftp.ncbi.nlm.nih.gov/genomes/all/GCF/001/155/245/GCF_001155245.1_4074_1_4	ftp://ftp.ncbi.nlm.nih.gov/genomes/all/GCA/001/155/245/GCA_001155245.1_4074_1_4
C2	Bovismorbificans	3114	SAMEA786294	blood	Malawi	1997	PRJEB2127	GCA_001159165.1	4.77544	52	-	CQPB01	67	4671	4612	2015-03-23	2015-06-13	Scaffold	ftp://ftp.ncbi.nlm.nih.gov/genomes/all/GCF/001/159/165/GCF_001159165.1_4074_1_1	ftp://ftp.ncbi.nlm.nih.gov/genomes/all/GCA/001/159/165/GCA_001159165.1_4074_1_1
C2	Bovismorbificans	D4891	SAMEA786279	blood	Malawi	2000	PRJEB2127	GCA_001172045.1	4.79111	51.5	-	CQPD01	139	4882	4830	2015-03-22	2015-06-13	Scaffold	-	ftp://ftp.ncbi.nlm.nih.gov/genomes/all/GCA/001/172/045/GCA_001172045.1_4074_1_10
C2	Bovismorbificans	D993	SAMEA786283	blood	Malawi	1999	PRJEB2127	GCA_001172165.1	4.89121	52	-	CQPH01	63	4761	4696	2015-03-23	2015-06-13	Scaffold	ftp://ftp.ncbi.nlm.nih.gov/genomes/all/GCF/001/172/165/GCF_001172165.1_4074_1_6	ftp://ftp.ncbi.nlm.nih.gov/genomes/all/GCA/001/172/165/GCA_001172165.1_4074_1_6
C2	Bovismorbificans	A16982	SAMEA786287	blood	Malawi	2002	PRJEB2127	GCA_001174385.1	4.77892	52	-	CQPF01	61	4615	4537	2015-03-23	2015-06-13	Scaffold	ftp://ftp.ncbi.nlm.nih.gov/genomes/all/GCF/001/174/385/GCF_001174385.1_4074_2_2	ftp://ftp.ncbi.nlm.nih.gov/genomes/all/GCA/001/174/385/GCA_001174385.1_4074_2_2
C2	Bovismorbificans	A1668	SAMEA786288	blood	Malawi	1998	PRJEB2127	GCA_001174905.1	4.73044	52.1	-	CQPN01	43	4577	4510	2015-03-23	2015-06-13	Scaffold	ftp://ftp.ncbi.nlm.nih.gov/genomes/all/GCF/001/174/905/GCF_001174905.1_4074_2_1	ftp://ftp.ncbi.nlm.nih.gov/genomes/all/GCA/001/174/905/GCA_001174905.1_4074_2_1
C2	Bovismorbificans	499208	SAMEA786291	alpaca	United Kingdom	1970/1980	PRJEB2127	GCA_001213345.1	4.88098	51.8	-	CSTH01	67	4681	4609	2015-03-24	2015-06-13	Scaffold	ftp://ftp.ncbi.nlm.nih.gov/genomes/all/GCF/001/213/345/GCF_001213345.1_4074_2_10	ftp://ftp.ncbi.nlm.nih.gov/genomes/all/GCA/001/213/345/GCA_001213345.1_4074_2_10
C2	Bovismorbificans	51892776	SAMEA786295	alpaca	United Kingdom	1970/1980	PRJEB2127	GCA_001213485.1	4.7	51.8	-	CSTI01	66	4638	4582	2015-03-24	2015-06-12	Scaffold	-	ftp://ftp.ncbi.nlm.nih.gov/genomes/all/GCA/001/213/485/GCA_001213485.1_4074_2_11
C2	Bovismorbificans	276608	SAMEA786290	alpaca	United Kingdom	1970/1980	PRJEB2127	GCA_001213645.1	4.72061	51.9	-	CSTM01	136	4579	4519	2015-03-24	2015-06-14	Scaffold	-	ftp://ftp.ncbi.nlm.nih.gov/genomes/all/GCA/001/213/645/GCA_001213645.1_4074_2_9
C2	Bovismorbificans	653308	SAMEA786296	pig	United Kingdom	1970/1980	PRJEB2127	GCA_001215185.1	4.691	51.9	-	CTBG01	99	4587	4529	2015-03-24	2015-06-13	Scaffold	-	ftp://ftp.ncbi.nlm.nih.gov/genomes/all/GCA/001/215/185/GCA_001215185.1_4074_2_12
C2	Bovismorbificans	A31126	SAMEA786300	blood	Malawi	2004	PRJEB2127	GCA_001321645.1	4.76016	52.1	-	CGIA01	43	4554	4488	2015-03-15	2015-06-14	Scaffold	ftp://ftp.ncbi.nlm.nih.gov/genomes/all/GCF/001/321/645/GCF_001321645.1_4074_2_6	ftp://ftp.ncbi.nlm.nih.gov/genomes/all/GCA/001/321/645/GCA_001321645.1_4074_2_6
C2	Bovismorbificans	91-0332	SAMN03264993	missing	missing	missing	PRJNA203445	GCA_002049045.1	4.68824	52.2	-	MZFY01	37	4771	4512	2017-03-20	2017-03-22	Contig	ftp://ftp.ncbi.nlm.nih.gov/genomes/all/GCF/002/049/045/GCF_002049045.1_ASM204904v1	ftp://ftp.ncbi.nlm.nih.gov/genomes/all/GCA/002/049/045/GCA_002049045.1_ASM204904v1
C2	Bovismorbificans	06-0615	SAMN03264990	missing	missing	missing	PRJNA203445	GCA_002050735.1	4.7329	52.2	-	MYGL01	70	4823	4570	2017-03-21	2017-03-23	Contig	ftp://ftp.ncbi.nlm.nih.gov/genomes/all/GCF/002/050/735/GCF_002050735.1_ASM205073v1	ftp://ftp.ncbi.nlm.nih.gov/genomes/all/GCA/002/050/735/GCA_002050735.1_ASM205073v1
C2	Bovismorbificans	96-0578	SAMN03264991	missing	missing	missing	PRJNA203445	GCA_002050935.1	4.60513	52.3	-	MYFY01	58	4669	4434	2017-03-21	2017-03-23	Contig	ftp://ftp.ncbi.nlm.nih.gov/genomes/all/GCF/002/050/935/GCF_002050935.1_ASM205093v1	ftp://ftp.ncbi.nlm.nih.gov/genomes/all/GCA/002/050/935/GCA_002050935.1_ASM205093v1
C2	Bovismorbificans	BCW_3309	SAMN02368352	DC Humus utbreak	USA: Michigan	missing	PRJNA203445	GCA_002060495.1	4.84625	52.2	-	MXTR01	29	4950	4712	2017-03-22	2017-03-24	Contig	ftp://ftp.ncbi.nlm.nih.gov/genomes/all/GCF/002/060/495/GCF_002060495.1_ASM206049v1	ftp://ftp.ncbi.nlm.nih.gov/genomes/all/GCA/002/060/495/GCA_002060495.1_ASM206049v1
C2	Bovismorbificans	BCW_3305	SAMN02368348	missing	USA: Michigan	missing	PRJNA203445	GCA_002060515.1	4.56618	52.2	-	MXTU01	47	4583	4331	2017-03-22	2017-03-24	Contig	ftp://ftp.ncbi.nlm.nih.gov/genomes/all/GCF/002/060/515/GCF_002060515.1_ASM206051v1	ftp://ftp.ncbi.nlm.nih.gov/genomes/all/GCA/002/060/515/GCA_002060515.1_ASM206051v1
C2	Bovismorbificans	BCW_3304	SAMN02368347	missing	USA: Michigan	missing	PRJNA203445	GCA_002060575.1	4.62953	52.1	-	MXTV01	56	4666	4396	2017-03-22	2017-03-24	Contig	ftp://ftp.ncbi.nlm.nih.gov/genomes/all/GCF/002/060/575/GCF_002060575.1_ASM206057v1	ftp://ftp.ncbi.nlm.nih.gov/genomes/all/GCA/002/060/575/GCA_002060575.1_ASM206057v1
C2	Bovismorbificans	BCW_3295	SAMN02368343	Stool-RF	USA: District of Columbia	2012	PRJNA203445	GCA_002060595.1	4.83819	52.1	-	MXUA01	38	4940	4714	2017-03-22	2017-03-24	Contig	ftp://ftp.ncbi.nlm.nih.gov/genomes/all/GCF/002/060/595/GCF_002060595.1_ASM206059v1	ftp://ftp.ncbi.nlm.nih.gov/genomes/all/GCA/002/060/595/GCA_002060595.1_ASM206059v1
C2	Bovismorbificans	BCW_3292	SAMN02368341	Stool-RF	USA: District of Columbia	2012	PRJNA203445	GCA_002060605.1	4.8406	52.2	-	MXUD01	29	4942	4716	2017-03-22	2017-03-24	Contig	ftp://ftp.ncbi.nlm.nih.gov/genomes/all/GCF/002/060/605/GCF_002060605.1_ASM206060v1	ftp://ftp.ncbi.nlm.nih.gov/genomes/all/GCA/002/060/605/GCA_002060605.1_ASM206060v1
C2	Bovismorbificans	BCW_3294	SAMN02368342	Stool-RF	USA: District of Columbia	2012	PRJNA203445	GCA_002060635.1	4.83885	52.1	-	MXUB01	27	4947	4714	2017-03-22	2017-03-24	Contig	ftp://ftp.ncbi.nlm.nih.gov/genomes/all/GCF/002/060/635/GCF_002060635.1_ASM206063v1	ftp://ftp.ncbi.nlm.nih.gov/genomes/all/GCA/002/060/635/GCA_002060635.1_ASM206063v1
C2	Bovismorbificans	BCW_3308	SAMN02368351	missing	USA: Michigan	missing	PRJNA203445	GCA_002061695.1	4.5727	52.2	-	MXTS01	50	4591	4336	2017-03-22	2017-03-24	Contig	ftp://ftp.ncbi.nlm.nih.gov/genomes/all/GCF/002/061/695/GCF_002061695.1_ASM206169v1	ftp://ftp.ncbi.nlm.nih.gov/genomes/all/GCA/002/061/695/GCA_002061695.1_ASM206169v1
C2	Bovismorbificans	BCW_3307	SAMN02368350	missing	USA: Michigan	missing	PRJNA203445	GCA_002061715.1	4.56954	52.2	-	MXTT01	44	4594	4333	2017-03-22	2017-03-24	Contig	ftp://ftp.ncbi.nlm.nih.gov/genomes/all/GCF/002/061/715/GCF_002061715.1_ASM206171v1	ftp://ftp.ncbi.nlm.nih.gov/genomes/all/GCA/002/061/715/GCA_002061715.1_ASM206171v1
C2	Bovismorbificans	BCW_3297	SAMN02368345	Stool-RF	USA: District of Columbia	2012	PRJNA203445	GCA_002061735.1	4.84412	52.2	-	MXTY01	45	4954	4722	2017-03-22	2017-03-24	Contig	ftp://ftp.ncbi.nlm.nih.gov/genomes/all/GCF/002/061/735/GCF_002061735.1_ASM206173v1	ftp://ftp.ncbi.nlm.nih.gov/genomes/all/GCA/002/061/735/GCA_002061735.1_ASM206173v1
C2	Bovismorbificans	BCW_3296	SAMN02368344	Stool-RF	USA: District of Columbia	2012	PRJNA203445	GCA_002061775.1	4.84067	52.2	-	MXTZ01	54	4937	4709	2017-03-22	2017-03-24	Contig	ftp://ftp.ncbi.nlm.nih.gov/genomes/all/GCF/002/061/775/GCF_002061775.1_ASM206177v1	ftp://ftp.ncbi.nlm.nih.gov/genomes/all/GCA/002/061/775/GCA_002061775.1_ASM206177v1
C2	Bovismorbificans	BCW_2845	SAMN02368711	missing	missing	missing	PRJNA203445	GCA_002062655.1	4.95487	52.2	-	MXXQ01	98	5107	4832	2017-03-22	2017-03-24	Contig	ftp://ftp.ncbi.nlm.nih.gov/genomes/all/GCF/002/062/655/GCF_002062655.1_ASM206265v1	ftp://ftp.ncbi.nlm.nih.gov/genomes/all/GCA/002/062/655/GCA_002062655.1_ASM206265v1
C2	Bovismorbificans	196	SAMN08514410	feces	USA: Texas	2013	PRJNA433689	GCA_003079135.1	4.59879	52.1	-	QDND01	48	4675	4393	2018-05-02	2018-05-02	Contig	-	ftp://ftp.ncbi.nlm.nih.gov/genomes/all/GCA/003/079/135/GCA_003079135.1_ASM307913v1
C2	Hadar	RI_05P066	SAMN02415248	stool	USA	2011	PRJNA20593	GCA_000171515.1	4.79333	52.3	-	ABFG01	50	4890	4568	2007-08-31	2017-11-15	Contig	ftp://ftp.ncbi.nlm.nih.gov/genomes/all/GCF/000/171/515/GCF_000171515.1_ASM17151v1	ftp://ftp.ncbi.nlm.nih.gov/genomes/all/GCA/000/171/515/GCA_000171515.1_ASM17151v1
C2	Hadar	2011K-0112	SAMN02415224	stool	USA	2011	PRJNA170999	GCA_000293095.1	4.68327	52.2	-	ALPP01	54	4747	4471	2012-08-27	2017-11-23	Contig	ftp://ftp.ncbi.nlm.nih.gov/genomes/all/GCF/000/293/095/GCF_000293095.1_ASM29309v1	ftp://ftp.ncbi.nlm.nih.gov/genomes/all/GCA/000/293/095/GCA_000293095.1_ASM29309v1
C2	Hadar	2012K-0272	SAMN02415209	missing	missing	missing	PRJNA198789	GCA_000412915.1	4.68001	52.2	-	ARYR01	85	4741	4449	2013-06-20	2017-02-26	Contig	ftp://ftp.ncbi.nlm.nih.gov/genomes/all/GCF/000/412/915/GCF_000412915.1_2012K-0266_Ver1	ftp://ftp.ncbi.nlm.nih.gov/genomes/all/GCA/000/412/915/GCA_000412915.1_2012K-0266_Ver1
C2	Hadar	ATCC 51956	SAMN01823714	missing	missing	missing	PRJNA78389	GCA_000487175.1	4.69508	52.2	-	AOZE01	65	4756	4445	2013-10-28	2017-02-26	Contig	ftp://ftp.ncbi.nlm.nih.gov/genomes/all/GCF/000/487/175/GCF_000487175.1_ASM48717v1	ftp://ftp.ncbi.nlm.nih.gov/genomes/all/GCA/000/487/175/GCA_000487175.1_ASM48717v1
C2	Hadar	ABBSB1020-2	SAMN03293347	fecal material	Canada: British Columbia, Fraser Valley	2006	PRJNA273513	GCA_000973745.1	4.77555	52.2	-	LAPA01	58	4836	4588	2015-04-20	2017-02-27	Scaffold	ftp://ftp.ncbi.nlm.nih.gov/genomes/all/GCF/000/973/745/GCF_000973745.1_ABBSB1020-2.id16_v1.0	ftp://ftp.ncbi.nlm.nih.gov/genomes/all/GCA/000/973/745/GCA_000973745.1_ABBSB1020-2.id16_v1.0
C2	Hadar	ABB1048-1	SAMN03293346	fecal material	Canada: British Columbia, Fraser Valley	2005	PRJNA273513	GCA_000973775.1	4.6855	52.2	-	LAOV01	62	4756	4511	2015-04-20	2017-02-27	Scaffold	ftp://ftp.ncbi.nlm.nih.gov/genomes/all/GCF/000/973/775/GCF_000973775.1_ABB1048-1.id15_v1.0	ftp://ftp.ncbi.nlm.nih.gov/genomes/all/GCA/000/973/775/GCA_000973775.1_ABB1048-1.id15_v1.0
C2	Hadar	ABBSB1121-1	SAMN03293348	fecal material	Canada: British Columbia, Fraser Valley	2006	PRJNA273513	GCA_000974135.1	4.66927	52.2	-	LAPE01	42	4709	4475	2015-04-20	2017-02-27	Scaffold	ftp://ftp.ncbi.nlm.nih.gov/genomes/all/GCF/000/974/135/GCF_000974135.1_ABBSB1121-1.id17_v1.0	ftp://ftp.ncbi.nlm.nih.gov/genomes/all/GCA/000/974/135/GCA_000974135.1_ABBSB1121-1.id17_v1.0
C2	Hadar	CVM N43836	SAMN03894108	ground turkey	USA: WA	2013	PRJNA242614	GCA_001241055.1	4.75874	52.2	-	LHFA01	63	4839	4600	2015-08-05	2017-02-28	Contig	ftp://ftp.ncbi.nlm.nih.gov/genomes/all/GCF/001/241/055/GCF_001241055.1_Salmonella_enterica_CVM_N43836_v1.0	ftp://ftp.ncbi.nlm.nih.gov/genomes/all/GCA/001/241/055/GCA_001241055.1_Salmonella_enterica_CVM_N43836_v1.0
C2	Hadar	CVM N44694	SAMN03894111	Chicken Wings	USA: CA	2013	PRJNA242614	GCA_001241115.1	4.70673	52.2	-	LHFC01	57	4755	4537	2015-08-05	2017-02-28	Contig	ftp://ftp.ncbi.nlm.nih.gov/genomes/all/GCF/001/241/115/GCF_001241115.1_Salmonella_enterica_CVM_N44694_v1.0	ftp://ftp.ncbi.nlm.nih.gov/genomes/all/GCA/001/241/115/GCA_001241115.1_Salmonella_enterica_CVM_N44694_v1.0
C2	Hadar	CVM N45411	SAMN03894156	ground turkey	USA: PA	2013	PRJNA242614	GCA_001242005.1	4.73253	52.2	-	LHGM01	66	4799	4565	2015-08-05	2017-02-28	Contig	ftp://ftp.ncbi.nlm.nih.gov/genomes/all/GCF/001/242/005/GCF_001242005.1_Salmonella_enterica_CVM_N45411_v1.0	ftp://ftp.ncbi.nlm.nih.gov/genomes/all/GCA/001/242/005/GCA_001242005.1_Salmonella_enterica_CVM_N45411_v1.0
C2	Hadar	CVM N45940	SAMN03894174	ground turkey	USA: MD	2013	PRJNA242614	GCA_001242445.1	4.74729	52.2	-	LHHD01	88	4818	4581	2015-08-05	2017-02-28	Contig	ftp://ftp.ncbi.nlm.nih.gov/genomes/all/GCF/001/242/445/GCF_001242445.1_Salmonella_enterica_CVM_N45940_v1.0	ftp://ftp.ncbi.nlm.nih.gov/genomes/all/GCA/001/242/445/GCA_001242445.1_Salmonella_enterica_CVM_N45940_v1.0
C2	Hadar	CVM N46842	SAMN03894221	ground turkey	USA: NY	2013	PRJNA242614	GCA_001243355.1	4.74367	52.2	-	LHIP01	80	4807	4573	2015-08-05	2017-02-28	Contig	ftp://ftp.ncbi.nlm.nih.gov/genomes/all/GCF/001/243/355/GCF_001243355.1_Salmonella_enterica_CVM_N46842_v1.0	ftp://ftp.ncbi.nlm.nih.gov/genomes/all/GCA/001/243/355/GCA_001243355.1_Salmonella_enterica_CVM_N46842_v1.0
C2	Hadar	CVM N46854	SAMN03894233	ground turkey	USA: PA	2013	PRJNA242614	GCA_001243605.1	4.70588	52.2	-	LHIZ01	92	4776	4540	2015-08-05	2017-02-28	Contig	ftp://ftp.ncbi.nlm.nih.gov/genomes/all/GCF/001/243/605/GCF_001243605.1_Salmonella_enterica_CVM_N46854_v1.0	ftp://ftp.ncbi.nlm.nih.gov/genomes/all/GCA/001/243/605/GCA_001243605.1_Salmonella_enterica_CVM_N46854_v1.0
C2	Hadar	CVM N46859	SAMN03894238	ground turkey	USA: PA	2013	PRJNA242614	GCA_001243705.1	4.76889	52.2	-	LHJE01	81	4861	4619	2015-08-05	2017-02-28	Contig	ftp://ftp.ncbi.nlm.nih.gov/genomes/all/GCF/001/243/705/GCF_001243705.1_Salmonella_enterica_CVM_N46859_v1.0	ftp://ftp.ncbi.nlm.nih.gov/genomes/all/GCA/001/243/705/GCA_001243705.1_Salmonella_enterica_CVM_N46859_v1.0
C2	Hadar	CVM N48712	SAMN03894298	ground turkey	USA: TN	2013	PRJNA242614	GCA_001245215.1	4.68497	52.2	-	LHLD01	186	4749	4481	2015-08-05	2017-02-28	Contig	ftp://ftp.ncbi.nlm.nih.gov/genomes/all/GCF/001/245/215/GCF_001245215.1_Salmonella_enterica_CVM_N48712_v1.0	ftp://ftp.ncbi.nlm.nih.gov/genomes/all/GCA/001/245/215/GCA_001245215.1_Salmonella_enterica_CVM_N48712_v1.0
C2	Hadar	CVM N50436	SAMN03894316	ground turkey	USA: NM	2013	PRJNA242614	GCA_001245555.1	4.75874	52	-	LHLS01	55	4838	4608	2015-08-05	2017-02-28	Contig	ftp://ftp.ncbi.nlm.nih.gov/genomes/all/GCF/001/245/555/GCF_001245555.1_Salmonella_enterica_CVM_N50436_v1.0	ftp://ftp.ncbi.nlm.nih.gov/genomes/all/GCA/001/245/555/GCA_001245555.1_Salmonella_enterica_CVM_N50436_v1.0
C2	Hadar	CVM N51260	SAMN03894351	ground turkey	USA: GA	2013	PRJNA242614	GCA_001246355.1	4.72492	52.2	-	LHMY01	63	4788	4561	2015-08-05	2017-02-28	Contig	ftp://ftp.ncbi.nlm.nih.gov/genomes/all/GCF/001/246/355/GCF_001246355.1_Salmonella_enterica_CVM_N51260_v1.0	ftp://ftp.ncbi.nlm.nih.gov/genomes/all/GCA/001/246/355/GCA_001246355.1_Salmonella_enterica_CVM_N51260_v1.0
C2	Hadar	CVM N51262	SAMN03894353	ground turkey	USA: GA	2013	PRJNA242614	GCA_001246435.1	4.72684	52.2	-	LHNA01	56	4784	4562	2015-08-05	2017-02-28	Contig	ftp://ftp.ncbi.nlm.nih.gov/genomes/all/GCF/001/246/435/GCF_001246435.1_Salmonella_enterica_CVM_N51262_v1.0	ftp://ftp.ncbi.nlm.nih.gov/genomes/all/GCA/001/246/435/GCA_001246435.1_Salmonella_enterica_CVM_N51262_v1.0
C2	Hadar	CVM N51263	SAMN03894354	ground turkey	USA: GA	2013	PRJNA242614	GCA_001246475.1	4.72639	52.2	-	LHNB01	57	4776	4556	2015-08-05	2017-02-28	Contig	ftp://ftp.ncbi.nlm.nih.gov/genomes/all/GCF/001/246/475/GCF_001246475.1_Salmonella_enterica_CVM_N51263_v1.0	ftp://ftp.ncbi.nlm.nih.gov/genomes/all/GCA/001/246/475/GCA_001246475.1_Salmonella_enterica_CVM_N51263_v1.0
C2	Hadar	CVM N51265	SAMN03894356	ground turkey	USA: GA	2013	PRJNA242614	GCA_001246485.1	4.7246	52.2	-	LHND01	52	4784	4555	2015-08-05	2017-02-28	Contig	ftp://ftp.ncbi.nlm.nih.gov/genomes/all/GCF/001/246/485/GCF_001246485.1_Salmonella_enterica_CVM_N51265_v1.0	ftp://ftp.ncbi.nlm.nih.gov/genomes/all/GCA/001/246/485/GCA_001246485.1_Salmonella_enterica_CVM_N51265_v1.0
C2	Hadar	CVM N51264	SAMN03894355	ground turkey	USA: GA	2013	PRJNA242614	GCA_001246495.1	4.7262	52.2	-	LHNC01	52	4787	4562	2015-08-05	2017-02-28	Contig	ftp://ftp.ncbi.nlm.nih.gov/genomes/all/GCF/001/246/495/GCF_001246495.1_Salmonella_enterica_CVM_N51264_v1.0	ftp://ftp.ncbi.nlm.nih.gov/genomes/all/GCA/001/246/495/GCA_001246495.1_Salmonella_enterica_CVM_N51264_v1.0
C2	Hadar	CVM N51279	SAMN03894370	ground turkey	USA: MD	2013	PRJNA242614	GCA_001246765.1	4.86813	52.2	-	LHNO01	63	4977	4748	2015-08-05	2017-02-28	Contig	ftp://ftp.ncbi.nlm.nih.gov/genomes/all/GCF/001/246/765/GCF_001246765.1_Salmonella_enterica_CVM_N51279_v1.0	ftp://ftp.ncbi.nlm.nih.gov/genomes/all/GCA/001/246/765/GCA_001246765.1_Salmonella_enterica_CVM_N51279_v1.0
C2	Hadar	SA20026260	SAMN03470768	Sus scrofa cecal content	Canada: Ontario	2002	PRJNA177214	GCA_001448685.1	4.89614	52.1	-	LHSV01	23	4994	4730	2015-11-27	2017-03-01	Contig	ftp://ftp.ncbi.nlm.nih.gov/genomes/all/GCF/001/448/685/GCF_001448685.1_ASM144868v1	ftp://ftp.ncbi.nlm.nih.gov/genomes/all/GCA/001/448/685/GCA_001448685.1_ASM144868v1
C2	Hadar	CVM N29317	SAMN02699192	ground turkey	USA: MD	2011	PRJNA242614	GCA_001477755.1	4.93161	52.1	-	JYTR01	106	5076	4825	2015-12-22	2017-03-01	Contig	ftp://ftp.ncbi.nlm.nih.gov/genomes/all/GCF/001/477/755/GCF_001477755.1_Salmonella_enterica_CVM_N29317-SQ_v1.0	ftp://ftp.ncbi.nlm.nih.gov/genomes/all/GCA/001/477/755/GCA_001477755.1_Salmonella_enterica_CVM_N29317-SQ_v1.0
C2	Hadar	CVM N29339	SAMN02699196	ground turkey	USA: MD	2011	PRJNA242614	GCA_001477835.1	4.84713	52.1	-	JYTV01	117	4958	4689	2015-12-22	2017-03-01	Contig	ftp://ftp.ncbi.nlm.nih.gov/genomes/all/GCF/001/477/835/GCF_001477835.1_Salmonella_enterica_CVM_N29339-R_v1.0	ftp://ftp.ncbi.nlm.nih.gov/genomes/all/GCA/001/477/835/GCA_001477835.1_Salmonella_enterica_CVM_N29339-R_v1.0
C2	Hadar	CVM N30645	SAMN02699214	ground turkey	USA: GA	2011	PRJNA242614	GCA_001477965.1	4.85616	52.2	-	JYUN01	69	4978	4744	2015-12-22	2017-03-01	Contig	ftp://ftp.ncbi.nlm.nih.gov/genomes/all/GCF/001/477/965/GCF_001477965.1_Salmonella_enterica_CVM_N30645-SQ_v1.0	ftp://ftp.ncbi.nlm.nih.gov/genomes/all/GCA/001/477/965/GCA_001477965.1_Salmonella_enterica_CVM_N30645-SQ_v1.0
C2	Hadar	CVM N41909	SAMN02699333	ground turkey	USA: CT	2012	PRJNA242614	GCA_001478535.1	4.81907	52.1	-	JYZD01	117	4938	4684	2015-12-22	2017-03-01	Contig	ftp://ftp.ncbi.nlm.nih.gov/genomes/all/GCF/001/478/535/GCF_001478535.1_Salmonella_enterica_CVM_N41909-SQ_v1.0	ftp://ftp.ncbi.nlm.nih.gov/genomes/all/GCA/001/478/535/GCA_001478535.1_Salmonella_enterica_CVM_N41909-SQ_v1.0
C2	Hadar	CVM N32788	SAMN02699263	pork chop	USA: TN	2011	PRJNA242614	GCA_001479565.1	4.75264	52.2	-	JYWK01	96	4838	4592	2015-12-22	2017-03-01	Contig	ftp://ftp.ncbi.nlm.nih.gov/genomes/all/GCF/001/479/565/GCF_001479565.1_Salmonella_enterica_CVM_N32788-R_v1.0	ftp://ftp.ncbi.nlm.nih.gov/genomes/all/GCA/001/479/565/GCA_001479565.1_Salmonella_enterica_CVM_N32788-R_v1.0
C2	Hadar	CVM N37910	SAMN02699265	ground turkey	USA: CT	2011	PRJNA242614	GCA_001479605.1	4.83248	52.2	-	JYWM01	127	4941	4694	2015-12-22	2017-03-01	Contig	ftp://ftp.ncbi.nlm.nih.gov/genomes/all/GCF/001/479/605/GCF_001479605.1_Salmonella_enterica_CVM_N37910-SQ_v1.0	ftp://ftp.ncbi.nlm.nih.gov/genomes/all/GCA/001/479/605/GCA_001479605.1_Salmonella_enterica_CVM_N37910-SQ_v1.0
C2	Hadar	CVM N38861	SAMN02699284	ground turkey	USA: CO	2012	PRJNA242614	GCA_001479865.1	4.72452	52.2	-	JYXF01	56	4779	4562	2015-12-22	2017-03-01	Contig	ftp://ftp.ncbi.nlm.nih.gov/genomes/all/GCF/001/479/865/GCF_001479865.1_Salmonella_enterica_CVM_N38861-SQ_v1.0	ftp://ftp.ncbi.nlm.nih.gov/genomes/all/GCA/001/479/865/GCA_001479865.1_Salmonella_enterica_CVM_N38861-SQ_v1.0
C2	Hadar	CVM N42468	SAMN02699348	ground turkey	USA: CT	2012	PRJNA242614	GCA_001480605.1	4.87739	52.2	-	JYZS01	60	4971	4745	2015-12-22	2017-03-01	Contig	ftp://ftp.ncbi.nlm.nih.gov/genomes/all/GCF/001/480/605/GCF_001480605.1_Salmonella_enterica_CVM_N42468_v1.0	ftp://ftp.ncbi.nlm.nih.gov/genomes/all/GCA/001/480/605/GCA_001480605.1_Salmonella_enterica_CVM_N42468_v1.0
C2	Hadar	BCW_2188	SAMN02367993	ground turkey	USA: Connecticut	2011	PRJNA203445	GCA_002030665.1	4.78657	52.2	-	MXFM01	63	4864	4634	2017-03-17	2017-03-20	Contig	ftp://ftp.ncbi.nlm.nih.gov/genomes/all/GCF/002/030/665/GCF_002030665.1_ASM203066v1	ftp://ftp.ncbi.nlm.nih.gov/genomes/all/GCA/002/030/665/GCA_002030665.1_ASM203066v1
C2	Hadar	BCW_2183	SAMN02367988	ground turkey	USA: Tennessee	2011	PRJNA203445	GCA_002031055.1	4.85241	52.2	-	MXFQ01	59	4971	4743	2017-03-17	2017-03-20	Contig	ftp://ftp.ncbi.nlm.nih.gov/genomes/all/GCF/002/031/055/GCF_002031055.1_ASM203105v1	ftp://ftp.ncbi.nlm.nih.gov/genomes/all/GCA/002/031/055/GCA_002031055.1_ASM203105v1
C2	Hadar	BCW_2086	SAMN02367896	chicken breast	USA: California	2010	PRJNA203445	GCA_002031825.1	4.64291	52.3	-	MXHS01	71	4680	4448	2017-03-17	2017-03-20	Contig	ftp://ftp.ncbi.nlm.nih.gov/genomes/all/GCF/002/031/825/GCF_002031825.1_ASM203182v1	ftp://ftp.ncbi.nlm.nih.gov/genomes/all/GCA/002/031/825/GCA_002031825.1_ASM203182v1
C2	Hadar	BCW_2074	SAMN02367885	ground turkey	USA: New York	2010	PRJNA203445	GCA_002032945.1	4.73245	52.2	-	MXHY01	52	4802	4573	2017-03-17	2017-03-20	Contig	ftp://ftp.ncbi.nlm.nih.gov/genomes/all/GCF/002/032/945/GCF_002032945.1_ASM203294v1	ftp://ftp.ncbi.nlm.nih.gov/genomes/all/GCA/002/032/945/GCA_002032945.1_ASM203294v1
C2	Hadar	BCW_1514	SAMN02367577	missing	missing	missing	PRJNA203445	GCA_002035955.1	4.67089	52.2	-	MXPO01	59	4701	4482	2017-03-17	2017-03-20	Contig	ftp://ftp.ncbi.nlm.nih.gov/genomes/all/GCF/002/035/955/GCF_002035955.1_ASM203595v1	ftp://ftp.ncbi.nlm.nih.gov/genomes/all/GCA/002/035/955/GCA_002035955.1_ASM203595v1
C2	Hadar	BCW_4016	SAMN02368826	Human	USA: Tennessee	2013	PRJNA203445	GCA_002058685.1	4.70323	52.2	-	MYTU01	150	4803	4525	2017-03-21	2017-03-23	Contig	ftp://ftp.ncbi.nlm.nih.gov/genomes/all/GCF/002/058/685/GCF_002058685.1_ASM205868v1	ftp://ftp.ncbi.nlm.nih.gov/genomes/all/GCA/002/058/685/GCA_002058685.1_ASM205868v1
C2	Hadar	BCW_2690	SAMN02368568	Spinach	Nigeria	2009	PRJNA203445	GCA_002065635.1	4.64958	52.2	-	MYCS01	53	4676	4451	2017-03-22	2017-03-24	Contig	ftp://ftp.ncbi.nlm.nih.gov/genomes/all/GCF/002/065/635/GCF_002065635.1_ASM206563v1	ftp://ftp.ncbi.nlm.nih.gov/genomes/all/GCA/002/065/635/GCA_002065635.1_ASM206563v1
C2	Hadar	BCW_2689	SAMN02368567	fish intestine	Nigeria	2009	PRJNA203445	GCA_002065715.1	4.84085	52	-	MYCT01	39	4936	4674	2017-03-22	2017-03-24	Contig	ftp://ftp.ncbi.nlm.nih.gov/genomes/all/GCF/002/065/715/GCF_002065715.1_ASM206571v1	ftp://ftp.ncbi.nlm.nih.gov/genomes/all/GCA/002/065/715/GCA_002065715.1_ASM206571v1
C2	Hadar	CFSAN059886	SAMN07163928	cattle stool	Nigeria	2012	PRJNA186035	GCA_002266305.1	4.91574	52.2	-	NPMD01	43	5027	4743	2017-08-22	2017-08-24	Contig	ftp://ftp.ncbi.nlm.nih.gov/genomes/all/GCF/002/266/305/GCF_002266305.1_ASM226630v1	ftp://ftp.ncbi.nlm.nih.gov/genomes/all/GCA/002/266/305/GCA_002266305.1_ASM226630v1
C2	Hadar	NCTR488	SAMN07508818	Barberry bark	Pakistan	2006	PRJNA312617	GCA_002283205.1	4.72436	52.2	-	NQWJ01	141	4769	4535	2017-08-31	2017-09-02	Scaffold	ftp://ftp.ncbi.nlm.nih.gov/genomes/all/GCF/002/283/205/GCF_002283205.1_ASM228320v1	ftp://ftp.ncbi.nlm.nih.gov/genomes/all/GCA/002/283/205/GCA_002283205.1_ASM228320v1
C2	Muenchen	08-1125	SAMN02415215	missing	missing	missing	PRJNA198797	GCA_000412795.1	5.0765	52	-	ARYX01	113	5245	4916	2013-06-20	2017-02-26	Contig	ftp://ftp.ncbi.nlm.nih.gov/genomes/all/GCF/000/412/795/GCF_000412795.1_08-1125_Ver1	ftp://ftp.ncbi.nlm.nih.gov/genomes/all/GCA/000/412/795/GCA_000412795.1_08-1125_Ver1
C2	Muenchen	2009K-0951	SAMN02415214	missing	missing	missing	PRJNA198796	GCA_000412815.1	5.19149	52.1	-	ARYW01	143	5439	5051	2013-06-20	2017-02-26	Contig	ftp://ftp.ncbi.nlm.nih.gov/genomes/all/GCF/000/412/815/GCF_000412815.1_2009K-0951_Ver1	ftp://ftp.ncbi.nlm.nih.gov/genomes/all/GCA/000/412/815/GCA_000412815.1_2009K-0951_Ver1
C2	Muenchen	RKS4129	SAMN01813944	cow	USA: KY	1986	PRJNA161691	GCA_000464895.1	4.81964	52	-	AUQE01	131	4389	3607	2013-09-06	2013-10-24	Contig	ftp://ftp.ncbi.nlm.nih.gov/genomes/all/GCF/000/464/895/GCF_000464895.1_CFSAN000584_02.0	ftp://ftp.ncbi.nlm.nih.gov/genomes/all/GCA/000/464/895/GCA_000464895.1_CFSAN000584_02.0
C2	Muenchen	ATCC 8388	SAMN01823724	missing	missing	missing	PRJNA60513	GCA_000486325.1	4.6582	52.1	-	AOXN01	39	4700	4467	2013-10-28	2017-02-26	Contig	ftp://ftp.ncbi.nlm.nih.gov/genomes/all/GCF/000/486/325/GCF_000486325.1_ASM48632v1	ftp://ftp.ncbi.nlm.nih.gov/genomes/all/GCA/000/486/325/GCA_000486325.1_ASM48632v1
C2	Muenchen	baa1674	SAMN01823725	missing	missing	missing	PRJNA72655	GCA_000486955.1	4.64203	52.3	-	AOYT01	55	4708	4466	2013-10-28	2017-02-26	Contig	ftp://ftp.ncbi.nlm.nih.gov/genomes/all/GCF/000/486/955/GCF_000486955.1_ASM48695v1	ftp://ftp.ncbi.nlm.nih.gov/genomes/all/GCA/000/486/955/GCA_000486955.1_ASM48695v1
C2	Muenchen	CVM N43454	SAMN03894063	ground turkey	USA: CO	2013	PRJNA242614	GCA_001240125.1	4.80795	52.1	-	LHDR01	65	4941	4697	2015-08-05	2017-02-28	Contig	ftp://ftp.ncbi.nlm.nih.gov/genomes/all/GCF/001/240/125/GCF_001240125.1_Salmonella_enterica_CVM_N43454_v1.0	ftp://ftp.ncbi.nlm.nih.gov/genomes/all/GCA/001/240/125/GCA_001240125.1_Salmonella_enterica_CVM_N43454_v1.0
C2	Muenchen	CVM N43460	SAMN03894069	Pork Chops	USA: GA	2013	PRJNA242614	GCA_001240345.1	4.66851	52.2	-	LHDX01	108	4764	4505	2015-08-05	2017-02-28	Contig	ftp://ftp.ncbi.nlm.nih.gov/genomes/all/GCF/001/240/345/GCF_001240345.1_Salmonella_enterica_CVM_N43460_v1.0	ftp://ftp.ncbi.nlm.nih.gov/genomes/all/GCA/001/240/345/GCA_001240345.1_Salmonella_enterica_CVM_N43460_v1.0
C2	Muenchen	CVM N43482	SAMN03894091	ground turkey	USA: PA	2013	PRJNA242614	GCA_001240705.1	4.74034	52.1	-	LHEM01	48	4832	4597	2015-08-05	2017-02-28	Contig	ftp://ftp.ncbi.nlm.nih.gov/genomes/all/GCF/001/240/705/GCF_001240705.1_Salmonella_enterica_CVM_N43482_v1.0	ftp://ftp.ncbi.nlm.nih.gov/genomes/all/GCA/001/240/705/GCA_001240705.1_Salmonella_enterica_CVM_N43482_v1.0
C2	Muenchen	CVM N43826	SAMN03894098	ground turkey	USA: MD	2013	PRJNA242614	GCA_001240835.1	4.79753	52.1	-	LHES01	58	4920	4679	2015-08-05	2017-02-28	Contig	ftp://ftp.ncbi.nlm.nih.gov/genomes/all/GCF/001/240/835/GCF_001240835.1_Salmonella_enterica_CVM_N43826_v1.0	ftp://ftp.ncbi.nlm.nih.gov/genomes/all/GCA/001/240/835/GCA_001240835.1_Salmonella_enterica_CVM_N43826_v1.0
C2	Muenchen	CVM N45395	SAMN03894140	ground turkey	USA: LA	2013	PRJNA242614	GCA_001241675.1	4.77137	52.2	-	LHFZ01	49	4882	4638	2015-08-05	2017-02-28	Contig	ftp://ftp.ncbi.nlm.nih.gov/genomes/all/GCF/001/241/675/GCF_001241675.1_Salmonella_enterica_CVM_N45395_v1.0	ftp://ftp.ncbi.nlm.nih.gov/genomes/all/GCA/001/241/675/GCA_001241675.1_Salmonella_enterica_CVM_N45395_v1.0
C2	Muenchen	CVM N45927	SAMN03894161	ground turkey	USA: CT	2013	PRJNA242614	GCA_001242125.1	4.80529	52.1	-	LHGR01	52	4930	4690	2015-08-05	2017-02-28	Contig	ftp://ftp.ncbi.nlm.nih.gov/genomes/all/GCF/001/242/125/GCF_001242125.1_Salmonella_enterica_CVM_N45927_v1.0	ftp://ftp.ncbi.nlm.nih.gov/genomes/all/GCA/001/242/125/GCA_001242125.1_Salmonella_enterica_CVM_N45927_v1.0
C2	Muenchen	CVM N45942	SAMN03894176	Pork Chops	USA: MD	2013	PRJNA242614	GCA_001242505.1	4.71455	52.2	-	LHHF01	40	4793	4555	2015-08-05	2017-02-28	Contig	ftp://ftp.ncbi.nlm.nih.gov/genomes/all/GCF/001/242/505/GCF_001242505.1_Salmonella_enterica_CVM_N45942_v1.0	ftp://ftp.ncbi.nlm.nih.gov/genomes/all/GCA/001/242/505/GCA_001242505.1_Salmonella_enterica_CVM_N45942_v1.0
C2	Muenchen	CVM N46833	SAMN03894212	chicken breast	USA: LA	2013	PRJNA242614	GCA_001243235.1	4.68673	52.1	-	LHIJ01	41	4740	4506	2015-08-05	2017-02-28	Contig	ftp://ftp.ncbi.nlm.nih.gov/genomes/all/GCF/001/243/235/GCF_001243235.1_Salmonella_enterica_CVM_N46833_v1.0	ftp://ftp.ncbi.nlm.nih.gov/genomes/all/GCA/001/243/235/GCA_001243235.1_Salmonella_enterica_CVM_N46833_v1.0
C2	Muenchen	CVM N46855	SAMN03894234	ground turkey	USA: PA	2013	PRJNA242614	GCA_001243615.1	4.82182	52.1	-	LHJA01	66	4966	4714	2015-08-05	2017-02-28	Contig	ftp://ftp.ncbi.nlm.nih.gov/genomes/all/GCF/001/243/615/GCF_001243615.1_Salmonella_enterica_CVM_N46855_v1.0	ftp://ftp.ncbi.nlm.nih.gov/genomes/all/GCA/001/243/615/GCA_001243615.1_Salmonella_enterica_CVM_N46855_v1.0
C2	Muenchen	CVM N48696	SAMN03894283	ground turkey	USA: CT	2013	PRJNA242614	GCA_001244895.1	4.80602	52.1	-	LHKR01	124	4936	4695	2015-08-05	2017-02-28	Contig	ftp://ftp.ncbi.nlm.nih.gov/genomes/all/GCF/001/244/895/GCF_001244895.1_Salmonella_enterica_CVM_N48696_v1.0	ftp://ftp.ncbi.nlm.nih.gov/genomes/all/GCA/001/244/895/GCA_001244895.1_Salmonella_enterica_CVM_N48696_v1.0
C2	Muenchen	CVM N50441	SAMN03894321	ground turkey	USA: OR	2013	PRJNA242614	GCA_001245635.1	4.79649	52.1	-	LHLW01	56	4931	4685	2015-08-05	2017-02-28	Contig	ftp://ftp.ncbi.nlm.nih.gov/genomes/all/GCF/001/245/635/GCF_001245635.1_Salmonella_enterica_CVM_N50441_v1.0	ftp://ftp.ncbi.nlm.nih.gov/genomes/all/GCA/001/245/635/GCA_001245635.1_Salmonella_enterica_CVM_N50441_v1.0
C2	Muenchen	CVM N51242	SAMN03894333	ground turkey	USA: CA	2013	PRJNA242614	GCA_001245945.1	4.76648	52.1	-	LHMH01	42	4882	4634	2015-08-05	2017-02-28	Contig	ftp://ftp.ncbi.nlm.nih.gov/genomes/all/GCF/001/245/945/GCF_001245945.1_Salmonella_enterica_CVM_N51242_v1.0	ftp://ftp.ncbi.nlm.nih.gov/genomes/all/GCA/001/245/945/GCA_001245945.1_Salmonella_enterica_CVM_N51242_v1.0
C2	Muenchen	CVM N51284	SAMN03894375	ground turkey	USA: MO	2013	PRJNA242614	GCA_001246885.1	4.79923	52.1	-	LHNT01	54	4934	4690	2015-08-05	2017-02-28	Contig	ftp://ftp.ncbi.nlm.nih.gov/genomes/all/GCF/001/246/885/GCF_001246885.1_Salmonella_enterica_CVM_N51284_v1.0	ftp://ftp.ncbi.nlm.nih.gov/genomes/all/GCA/001/246/885/GCA_001246885.1_Salmonella_enterica_CVM_N51284_v1.0
C2	Muenchen	CVM N51308	SAMN03894399	ground turkey	USA: PA	2013	PRJNA242614	GCA_001247375.1	4.80828	52.1	-	LHOO01	50	4948	4700	2015-08-05	2017-02-28	Contig	ftp://ftp.ncbi.nlm.nih.gov/genomes/all/GCF/001/247/375/GCF_001247375.1_Salmonella_enterica_CVM_N51308_v1.0	ftp://ftp.ncbi.nlm.nih.gov/genomes/all/GCA/001/247/375/GCA_001247375.1_Salmonella_enterica_CVM_N51308_v1.0
C2	Muenchen	CVM N51983	SAMN03894409	ground turkey	USA: LA	2013	PRJNA242614	GCA_001247595.1	4.79106	52.1	-	LHOV01	50	4908	4673	2015-08-05	2017-02-28	Contig	ftp://ftp.ncbi.nlm.nih.gov/genomes/all/GCF/001/247/595/GCF_001247595.1_Salmonella_enterica_CVM_N51983_v1.0	ftp://ftp.ncbi.nlm.nih.gov/genomes/all/GCA/001/247/595/GCA_001247595.1_Salmonella_enterica_CVM_N51983_v1.0
C2	Muenchen	CVM N38885	SAMN02699293	ground turkey	USA: MN	2011	PRJNA242614	GCA_001479965.1	4.90198	52.1	-	JYXO01	71	5059	4818	2015-12-22	2017-03-01	Contig	ftp://ftp.ncbi.nlm.nih.gov/genomes/all/GCF/001/479/965/GCF_001479965.1_Salmonella_enterica_CVM_N38885-SQ_v1.0	ftp://ftp.ncbi.nlm.nih.gov/genomes/all/GCA/001/479/965/GCA_001479965.1_Salmonella_enterica_CVM_N38885-SQ_v1.0
C2	Muenchen	CVM N42479	SAMN02699353	ground turkey	USA: MO	2012	PRJNA242614	GCA_001481135.1	4.80733	52.1	-	JYZX01	73	4958	4700	2015-12-22	2017-03-01	Contig	ftp://ftp.ncbi.nlm.nih.gov/genomes/all/GCF/001/481/135/GCF_001481135.1_Salmonella_enterica_CVM_N42479_v1.0	ftp://ftp.ncbi.nlm.nih.gov/genomes/all/GCA/001/481/135/GCA_001481135.1_Salmonella_enterica_CVM_N42479_v1.0
C2	Muenchen	CVM N42480	SAMN02699354	ground turkey	USA: MO	2012	PRJNA242614	GCA_001481325.1	4.79954	52.1	-	JYZY01	47	4930	4691	2015-12-22	2017-03-01	Contig	ftp://ftp.ncbi.nlm.nih.gov/genomes/all/GCF/001/481/325/GCF_001481325.1_Salmonella_enterica_CVM_N42480_v1.0	ftp://ftp.ncbi.nlm.nih.gov/genomes/all/GCA/001/481/325/GCA_001481325.1_Salmonella_enterica_CVM_N42480_v1.0
C2	Muenchen	SMu02	SAMN05356925	missing	missing	missing	PRJNA327743	GCA_001692005.1	4.73368	52	-	MATG01	36	4826	4557	2016-07-22	2017-03-01	Scaffold	ftp://ftp.ncbi.nlm.nih.gov/genomes/all/GCF/001/692/005/GCF_001692005.1_ASM169200v1	ftp://ftp.ncbi.nlm.nih.gov/genomes/all/GCA/001/692/005/GCA_001692005.1_ASM169200v1
C2	Muenchen	SMu01	SAMN05356924	missing	missing	missing	PRJNA327743	GCA_001692085.1	4.63131	52.2	-	MATF01	19	4685	4452	2016-07-22	2017-03-01	Contig	ftp://ftp.ncbi.nlm.nih.gov/genomes/all/GCF/001/692/085/GCF_001692085.1_ASM169208v1	ftp://ftp.ncbi.nlm.nih.gov/genomes/all/GCA/001/692/085/GCA_001692085.1_ASM169208v1
C2	Muenchen	CFSAN045014	SAMN04962116	Environmental (Streams)	USA:GA	2013/2/23	PRJNA186035	GCA_001832485.1	5.21059	52	-	MLZE01	66	5441	5152	2016-10-24	2017-03-02	Contig	ftp://ftp.ncbi.nlm.nih.gov/genomes/all/GCF/001/832/485/GCF_001832485.1_ASM183248v1	ftp://ftp.ncbi.nlm.nih.gov/genomes/all/GCA/001/832/485/GCA_001832485.1_ASM183248v1
C2	Muenchen	CFSAN044915	SAMN04961982	Environmental (Pond)	USA:GA	2013/2/23	PRJNA186035	GCA_001833235.1	5.12432	52.1	-	MLSV01	45	5318	5045	2016-10-24	2017-03-02	Contig	ftp://ftp.ncbi.nlm.nih.gov/genomes/all/GCF/001/833/235/GCF_001833235.1_ASM183323v1	ftp://ftp.ncbi.nlm.nih.gov/genomes/all/GCA/001/833/235/GCA_001833235.1_ASM183323v1
C2	Muenchen	CFSAN044990	SAMN04962092	Environmental Forests)	USA:GA	2013/8/16	PRJNA186035	GCA_001834045.1	5.1087	51.9	-	MLVD01	41	5277	5004	2016-10-24	2017-03-02	Contig	ftp://ftp.ncbi.nlm.nih.gov/genomes/all/GCF/001/834/045/GCF_001834045.1_ASM183404v1	ftp://ftp.ncbi.nlm.nih.gov/genomes/all/GCA/001/834/045/GCA_001834045.1_ASM183404v1
C2	Muenchen	CFSAN044991	SAMN04962093	Environmental Forests)	USA:GA	2013/8/16	PRJNA186035	GCA_001834055.1	5.10791	51.9	-	MLVE01	37	5283	5007	2016-10-24	2017-03-02	Contig	ftp://ftp.ncbi.nlm.nih.gov/genomes/all/GCF/001/834/055/GCF_001834055.1_ASM183405v1	ftp://ftp.ncbi.nlm.nih.gov/genomes/all/GCA/001/834/055/GCA_001834055.1_ASM183405v1
C2	Muenchen	CFSAN044992	SAMN04962094	Environmental Forests)	USA:GA	2013/8/16	PRJNA186035	GCA_001834085.1	5.10674	51.9	-	MLVF01	37	5275	5003	2016-10-24	2017-03-02	Contig	ftp://ftp.ncbi.nlm.nih.gov/genomes/all/GCF/001/834/085/GCF_001834085.1_ASM183408v1	ftp://ftp.ncbi.nlm.nih.gov/genomes/all/GCA/001/834/085/GCA_001834085.1_ASM183408v1
C2	Muenchen	CFSAN044993	SAMN04962095	Environmental (Forests)	USA:GA	2013/8/17	PRJNA186035	GCA_001834095.1	5.20859	52	-	MLVG01	59	5436	5145	2016-10-24	2017-03-02	Contig	ftp://ftp.ncbi.nlm.nih.gov/genomes/all/GCF/001/834/095/GCF_001834095.1_ASM183409v1	ftp://ftp.ncbi.nlm.nih.gov/genomes/all/GCA/001/834/095/GCA_001834095.1_ASM183409v1
C2	Muenchen	CFSAN044995	SAMN04962097	Environmental (Forests)	USA:GA	2013/8/17	PRJNA186035	GCA_001834145.1	5.2079	52	-	MLVI01	54	5429	5151	2016-10-24	2017-03-02	Contig	ftp://ftp.ncbi.nlm.nih.gov/genomes/all/GCF/001/834/145/GCF_001834145.1_ASM183414v1	ftp://ftp.ncbi.nlm.nih.gov/genomes/all/GCA/001/834/145/GCA_001834145.1_ASM183414v1
C2	Muenchen	CFSAN044998	SAMN04962100	Environmental (Forests)	USA:GA	2013/8/16	PRJNA186035	GCA_001834155.1	5.01941	52.1	-	MLVL01	44	5184	4868	2016-10-24	2017-03-02	Contig	ftp://ftp.ncbi.nlm.nih.gov/genomes/all/GCF/001/834/155/GCF_001834155.1_ASM183415v1	ftp://ftp.ncbi.nlm.nih.gov/genomes/all/GCA/001/834/155/GCA_001834155.1_ASM183415v1
C2	Muenchen	CFSAN044999	SAMN04962101	Environmental (Forests)	USA:GA	2013/8/16	PRJNA186035	GCA_001834175.1	4.93342	52.1	-	MLVM01	25	5065	4775	2016-10-24	2017-03-02	Contig	ftp://ftp.ncbi.nlm.nih.gov/genomes/all/GCF/001/834/175/GCF_001834175.1_ASM183417v1	ftp://ftp.ncbi.nlm.nih.gov/genomes/all/GCA/001/834/175/GCA_001834175.1_ASM183417v1
C2	Muenchen	CFSAN045002	SAMN04962104	Environmental (Fields)	USA:GA	2013/8/17	PRJNA186035	GCA_001834245.1	5.17706	52	-	MLVP01	55	5385	5102	2016-10-24	2017-03-02	Contig	ftp://ftp.ncbi.nlm.nih.gov/genomes/all/GCF/001/834/245/GCF_001834245.1_ASM183424v1	ftp://ftp.ncbi.nlm.nih.gov/genomes/all/GCA/001/834/245/GCA_001834245.1_ASM183424v1
C2	Muenchen	CFSAN045010	SAMN04962112	Environmental (Streams)	USA:GA	2013/8/17	PRJNA186035	GCA_001834325.1	5.17628	52	-	MLVU01	55	5383	5101	2016-10-24	2017-03-02	Contig	ftp://ftp.ncbi.nlm.nih.gov/genomes/all/GCF/001/834/325/GCF_001834325.1_ASM183432v1	ftp://ftp.ncbi.nlm.nih.gov/genomes/all/GCA/001/834/325/GCA_001834325.1_ASM183432v1
C2	Muenchen	CFSAN045029	SAMN04962151	Environmental (Streams)	USA:GA	2013/4/15	PRJNA186035	GCA_001834365.1	5.02656	52.1	-	MLWE01	38	5147	4891	2016-10-24	2017-03-02	Contig	ftp://ftp.ncbi.nlm.nih.gov/genomes/all/GCF/001/834/365/GCF_001834365.1_ASM183436v1	ftp://ftp.ncbi.nlm.nih.gov/genomes/all/GCA/001/834/365/GCA_001834365.1_ASM183436v1
C2	Muenchen	CFSAN045046	SAMN04962168	Environmental (Streams)	USA:GA	2013/7/13	PRJNA186035	GCA_001834575.1	5.02478	52.1	-	MLWP01	38	5154	4895	2016-10-24	2017-03-02	Contig	ftp://ftp.ncbi.nlm.nih.gov/genomes/all/GCF/001/834/575/GCF_001834575.1_ASM183457v1	ftp://ftp.ncbi.nlm.nih.gov/genomes/all/GCA/001/834/575/GCA_001834575.1_ASM183457v1
C2	Muenchen	CFSAN045055	SAMN04962177	missing	Laboratory Modified nvironmental (Pond)	missing	PRJNA186035	GCA_001834725.1	5.20361	52	-	MLWY01	50	5428	5149	2016-10-24	2017-03-02	Contig	ftp://ftp.ncbi.nlm.nih.gov/genomes/all/GCF/001/834/725/GCF_001834725.1_ASM183472v1	ftp://ftp.ncbi.nlm.nih.gov/genomes/all/GCA/001/834/725/GCA_001834725.1_ASM183472v1
C2	Muenchen	CFSAN044962	SAMN04962035	Environmental (Pond)	USA:GA	2013/7/13	PRJNA186035	GCA_001835095.1	5.19884	52.1	-	MLUH01	70	5400	5108	2016-10-24	2017-03-02	Contig	ftp://ftp.ncbi.nlm.nih.gov/genomes/all/GCF/001/835/095/GCF_001835095.1_ASM183509v1	ftp://ftp.ncbi.nlm.nih.gov/genomes/all/GCA/001/835/095/GCA_001835095.1_ASM183509v1
C2	Muenchen	CFSAN039541	SAMN04155466	river water	Mexico	2009	PRJNA186035	GCA_001878985.1	4.78207	52.1	-	MEKG01	42	4854	4618	2016-11-14	2017-07-14	Contig	ftp://ftp.ncbi.nlm.nih.gov/genomes/all/GCF/001/878/985/GCF_001878985.1_ASM187898v1	ftp://ftp.ncbi.nlm.nih.gov/genomes/all/GCA/001/878/985/GCA_001878985.1_ASM187898v1
C2	Muenchen	BCW_2170	SAMN02367977	ground turkey	USA: New Mexico	2011	PRJNA203445	GCA_002031245.1	4.73964	52.1	-	MXGC01	63	4843	4606	2017-03-17	2017-03-20	Contig	ftp://ftp.ncbi.nlm.nih.gov/genomes/all/GCF/002/031/245/GCF_002031245.1_ASM203124v1	ftp://ftp.ncbi.nlm.nih.gov/genomes/all/GCA/002/031/245/GCA_002031245.1_ASM203124v1
C2	Muenchen	BCW_1599	SAMN02367635	missing	missing	missing	PRJNA203445	GCA_002034335.1	4.6326	52.1	-	MXMU01	24	4680	4457	2017-03-17	2017-03-20	Contig	ftp://ftp.ncbi.nlm.nih.gov/genomes/all/GCF/002/034/335/GCF_002034335.1_ASM203433v1	ftp://ftp.ncbi.nlm.nih.gov/genomes/all/GCA/002/034/335/GCA_002034335.1_ASM203433v1
C2	Muenchen	BCW_3992	SAMN02368809	human	USA: Minnesota	2012	PRJNA203445	GCA_002059525.1	4.73306	52.1	-	MXQX01	49	4819	4573	2017-03-22	2017-03-24	Contig	ftp://ftp.ncbi.nlm.nih.gov/genomes/all/GCF/002/059/525/GCF_002059525.1_ASM205952v1	ftp://ftp.ncbi.nlm.nih.gov/genomes/all/GCA/002/059/525/GCA_002059525.1_ASM205952v1
C2	Muenchen	BCW_3981	SAMN02368798	human	USA: South Carolina	2012	PRJNA203445	GCA_002059695.1	4.81306	52.1	-	MXRH01	86	4952	4683	2017-03-22	2017-03-24	Contig	ftp://ftp.ncbi.nlm.nih.gov/genomes/all/GCF/002/059/695/GCF_002059695.1_ASM205969v1	ftp://ftp.ncbi.nlm.nih.gov/genomes/all/GCA/002/059/695/GCA_002059695.1_ASM205969v1
C2	Muenchen	BCW_3963	SAMN02368782	missing	missing	missing	PRJNA203445	GCA_002059935.1	5.04527	52.1	-	MXRY01	131	5177	4883	2017-03-22	2017-03-24	Contig	ftp://ftp.ncbi.nlm.nih.gov/genomes/all/GCF/002/059/935/GCF_002059935.1_ASM205993v1	ftp://ftp.ncbi.nlm.nih.gov/genomes/all/GCA/002/059/935/GCA_002059935.1_ASM205993v1
C2	Muenchen	BCW_3962	SAMN02368781	missing	missing	missing	PRJNA203445	GCA_002059945.1	5.32528	52.1	-	MXRZ01	185	5569	5214	2017-03-22	2017-03-24	Contig	ftp://ftp.ncbi.nlm.nih.gov/genomes/all/GCF/002/059/945/GCF_002059945.1_ASM205994v1	ftp://ftp.ncbi.nlm.nih.gov/genomes/all/GCA/002/059/945/GCA_002059945.1_ASM205994v1
C2	Muenchen	BCW_3961	SAMN02368780	missing	missing	missing	PRJNA203445	GCA_002059995.1	5.58492	51.7	-	MXSA01	122	-	-	2017-03-22	2017-03-22	Contig	-	ftp://ftp.ncbi.nlm.nih.gov/genomes/all/GCA/002/059/995/GCA_002059995.1_ASM205999v1
C2	Muenchen	BCW_3960	SAMN02368779	missing	missing	missing	PRJNA203445	GCA_002060015.1	4.59906	52.2	-	MXSB01	50	4615	4407	2017-03-22	2017-03-24	Contig	ftp://ftp.ncbi.nlm.nih.gov/genomes/all/GCF/002/060/015/GCF_002060015.1_ASM206001v1	ftp://ftp.ncbi.nlm.nih.gov/genomes/all/GCA/002/060/015/GCA_002060015.1_ASM206001v1
C2	Muenchen	BCW_2737	SAMN02368614	laying hens (healthy)	Colombia	2004	PRJNA203445	GCA_002064365.1	4.67345	52.2	-	MYAZ01	41	4761	4531	2017-03-22	2017-03-24	Contig	ftp://ftp.ncbi.nlm.nih.gov/genomes/all/GCF/002/064/365/GCF_002064365.1_ASM206436v1	ftp://ftp.ncbi.nlm.nih.gov/genomes/all/GCA/002/064/365/GCA_002064365.1_ASM206436v1
C2	Muenchen	CFSAN051033	SAMN05195928	Pond	USA: GA	2014/6/18	PRJNA308180	GCA_002241555.2	5.05737	52.1	-	NLCA02	47	5214	4913	2017-08-04	2018-04-26	Contig	ftp://ftp.ncbi.nlm.nih.gov/genomes/all/GCF/002/241/555/GCF_002241555.2_ASM224155v2	ftp://ftp.ncbi.nlm.nih.gov/genomes/all/GCA/002/241/555/GCA_002241555.2_ASM224155v2
C2	Muenchen	CFSAN051034	SAMN05195929	Pond	USA: GA	2014/6/18	PRJNA308180	GCA_002241595.2	5.058	52.1	-	NLCB02	51	5211	4914	2017-08-04	2018-04-26	Contig	ftp://ftp.ncbi.nlm.nih.gov/genomes/all/GCF/002/241/595/GCF_002241595.2_ASM224159v2	ftp://ftp.ncbi.nlm.nih.gov/genomes/all/GCA/002/241/595/GCA_002241595.2_ASM224159v2
C2	Muenchen	CFSAN051037	SAMN05195932	Pond	USA: GA	2014/10/8	PRJNA308180	GCA_002241655.2	5.21449	52	-	NLCE02	51	5465	5168	2017-08-04	2018-04-26	Contig	ftp://ftp.ncbi.nlm.nih.gov/genomes/all/GCF/002/241/655/GCF_002241655.2_ASM224165v2	ftp://ftp.ncbi.nlm.nih.gov/genomes/all/GCA/002/241/655/GCA_002241655.2_ASM224165v2
C2	Muenchen	CFSAN051035	SAMN05195930	Pond	USA: GA	2014/8/18	PRJNA308180	GCA_002241775.2	5.21639	52	-	NLCC02	61	5471	5169	2017-08-04	2018-05-21	Contig	ftp://ftp.ncbi.nlm.nih.gov/genomes/all/GCF/002/241/775/GCF_002241775.2_ASM224177v2	ftp://ftp.ncbi.nlm.nih.gov/genomes/all/GCA/002/241/775/GCA_002241775.2_ASM224177v2
C2	Muenchen	CFSAN051036	SAMN05195931	Pond	USA: GA	2014/10/8	PRJNA308180	GCA_002241795.2	5.21335	52	-	NLCD02	51	5472	5171	2017-08-04	2018-04-26	Contig	ftp://ftp.ncbi.nlm.nih.gov/genomes/all/GCF/002/241/795/GCF_002241795.2_ASM224179v2	ftp://ftp.ncbi.nlm.nih.gov/genomes/all/GCA/002/241/795/GCA_002241795.2_ASM224179v2
C2	Muenchen	CFSAN051038	SAMN05195933	Pond	USA: GA	2014/10/8	PRJNA308180	GCA_002241805.2	5.20465	52	-	NLCF02	67	5467	5160	2017-08-04	2018-04-26	Contig	ftp://ftp.ncbi.nlm.nih.gov/genomes/all/GCF/002/241/805/GCF_002241805.2_ASM224180v2	ftp://ftp.ncbi.nlm.nih.gov/genomes/all/GCA/002/241/805/GCA_002241805.2_ASM224180v2
C2	Muenchen	CFSAN051040	SAMN05195935	Pond	USA: GA	2014/8/18	PRJNA308180	GCA_002241835.2	5.23667	52	-	NLCG02	77	5511	5188	2017-08-04	2018-04-26	Contig	ftp://ftp.ncbi.nlm.nih.gov/genomes/all/GCF/002/241/835/GCF_002241835.2_ASM224183v2	ftp://ftp.ncbi.nlm.nih.gov/genomes/all/GCA/002/241/835/GCA_002241835.2_ASM224183v2
C2	Muenchen	CFSAN051042	SAMN05195937	Pond	USA: GA	2014/6/18	PRJNA308180	GCA_002241855.2	5.05485	52.1	-	NLCH02	51	5213	4909	2017-08-04	2018-04-26	Contig	ftp://ftp.ncbi.nlm.nih.gov/genomes/all/GCF/002/241/855/GCF_002241855.2_ASM224185v2	ftp://ftp.ncbi.nlm.nih.gov/genomes/all/GCA/002/241/855/GCA_002241855.2_ASM224185v2
C2	Muenchen	CFSAN051039	SAMN05195934	Pond	USA: GA	2014/10/20	PRJNA308180	GCA_002263315.1	5.16029	52	-	NOVM01	73	5402	5102	2017-08-22	2017-08-24	Contig	ftp://ftp.ncbi.nlm.nih.gov/genomes/all/GCF/002/263/315/GCF_002263315.1_ASM226331v1	ftp://ftp.ncbi.nlm.nih.gov/genomes/all/GCA/002/263/315/GCA_002263315.1_ASM226331v1
C2	Muenchen	CFSAN051041	SAMN05195936	Pond	USA: GA	2014/10/23	PRJNA308180	GCA_002263325.1	5.09553	52.1	-	NOVN01	65	5270	4961	2017-08-22	2017-08-24	Contig	ftp://ftp.ncbi.nlm.nih.gov/genomes/all/GCF/002/263/325/GCF_002263325.1_ASM226332v1	ftp://ftp.ncbi.nlm.nih.gov/genomes/all/GCA/002/263/325/GCA_002263325.1_ASM226332v1
C2	Muenchen	17-030379-0001	SAMN08118921	dry hazelnuts	Canada: Guelph	2017	PRJNA420751	GCA_002943795.1	4.71889	52.1	-	PJAL01	32	4849	4590	2018-02-26	2018-03-01	Contig	ftp://ftp.ncbi.nlm.nih.gov/genomes/all/GCF/002/943/795/GCF_002943795.1_ASM294379v1	ftp://ftp.ncbi.nlm.nih.gov/genomes/all/GCA/002/943/795/GCA_002943795.1_ASM294379v1
C2	Muenchen	157	SAMN08514371	feces	USA: Texas	2011	PRJNA433689	GCA_003118915.1	4.80175	51.9	-	QDOQ01	42	4926	4664	2018-05-02	2018-05-22	Contig	ftp://ftp.ncbi.nlm.nih.gov/genomes/all/GCF/003/118/915/GCF_003118915.1_ASM311891v1	ftp://ftp.ncbi.nlm.nih.gov/genomes/all/GCA/003/118/915/GCA_003118915.1_ASM311891v1
C2	Muenchen	128	SAMN08514342	feces	USA: Texas	2009	PRJNA433689	GCA_003119515.1	4.65548	52.2	-	QDPQ01	54	4726	4474	2018-05-02	2018-05-22	Contig	ftp://ftp.ncbi.nlm.nih.gov/genomes/all/GCF/003/119/515/GCF_003119515.1_ASM311951v1	ftp://ftp.ncbi.nlm.nih.gov/genomes/all/GCA/003/119/515/GCA_003119515.1_ASM311951v1
C2	Albany	ATCC 51960	SAMN01823708	missing	missing	missing	PRJNA161323	GCA_000487515.2	4.80545	52.1	chromosome:NZ_CP019177.1/CP019177.1	-	1	4844	4553	2017-01-17	2017-03-02	Complete Genome	ftp://ftp.ncbi.nlm.nih.gov/genomes/all/GCF/000/487/515/GCF_000487515.2_ASM48751v2	ftp://ftp.ncbi.nlm.nih.gov/genomes/all/GCA/000/487/515/GCA_000487515.2_ASM48751v2
C2	Albany	CVM N45398	SAMN03894143	ground turkey	USA: MN	2013	PRJNA242614	GCA_001241765.1	4.81729	52.1	-	LHGC01	46	4876	4632	2015-08-05	2017-02-28	Contig	ftp://ftp.ncbi.nlm.nih.gov/genomes/all/GCF/001/241/765/GCF_001241765.1_Salmonella_enterica_CVM_N45398_v1.0	ftp://ftp.ncbi.nlm.nih.gov/genomes/all/GCA/001/241/765/GCA_001241765.1_Salmonella_enterica_CVM_N45398_v1.0
C2	Albany	CVM N46827	SAMN03894206	ground turkey	USA: GA	2013	PRJNA242614	GCA_001243145.1	4.77394	52.1	-	LHIF01	43	4802	4573	2015-08-05	2017-02-28	Contig	ftp://ftp.ncbi.nlm.nih.gov/genomes/all/GCF/001/243/145/GCF_001243145.1_Salmonella_enterica_CVM_N46827-R_v1.0	ftp://ftp.ncbi.nlm.nih.gov/genomes/all/GCA/001/243/145/GCA_001243145.1_Salmonella_enterica_CVM_N46827-R_v1.0
C2	Albany	CVM N48692	SAMN03894279	ground turkey	USA: MO	2013	PRJNA242614	GCA_001244795.1	4.85763	52.1	-	LHKN01	119	4938	4698	2015-08-05	2017-02-28	Contig	ftp://ftp.ncbi.nlm.nih.gov/genomes/all/GCF/001/244/795/GCF_001244795.1_Salmonella_enterica_CVM_N48692_v1.0	ftp://ftp.ncbi.nlm.nih.gov/genomes/all/GCA/001/244/795/GCA_001244795.1_Salmonella_enterica_CVM_N48692_v1.0
C2	Albany	CVM N51278	SAMN03894369	ground turkey	USA: MD	2013	PRJNA242614	GCA_001246755.1	4.774	52.1	-	LHNN01	41	4829	4599	2015-08-05	2017-02-28	Contig	ftp://ftp.ncbi.nlm.nih.gov/genomes/all/GCF/001/246/755/GCF_001246755.1_Salmonella_enterica_CVM_N51278_v1.0	ftp://ftp.ncbi.nlm.nih.gov/genomes/all/GCA/001/246/755/GCA_001246755.1_Salmonella_enterica_CVM_N51278_v1.0
C2	Albany	CVM N38860	SAMN02699283	ground turkey	USA: CO	2013	PRJNA242614	GCA_001479845.1	4.92206	52.1	-	JYXE01	44	5004	4760	2015-12-22	2017-03-01	Contig	ftp://ftp.ncbi.nlm.nih.gov/genomes/all/GCF/001/479/845/GCF_001479845.1_Salmonella_enterica_CVM_N38860-SQ_v1.0	ftp://ftp.ncbi.nlm.nih.gov/genomes/all/GCA/001/479/845/GCA_001479845.1_Salmonella_enterica_CVM_N38860-SQ_v1.0
C2	Albany	BCW_2132	SAMN02367940	ground turkey	USA: Pennsylvania	2010	PRJNA203445	GCA_002032745.1	4.73143	52.1	-	MXGT01	39	4763	4538	2017-03-17	2017-03-20	Contig	ftp://ftp.ncbi.nlm.nih.gov/genomes/all/GCF/002/032/745/GCF_002032745.1_ASM203274v1	ftp://ftp.ncbi.nlm.nih.gov/genomes/all/GCA/002/032/745/GCA_002032745.1_ASM203274v1
C2	Albany	74-2811	SAMN03264984	missing	missing	missing	PRJNA203445	GCA_002046575.1	4.79969	52.1	-	MZBF01	62	4865	4632	2017-03-20	2017-03-22	Contig	ftp://ftp.ncbi.nlm.nih.gov/genomes/all/GCF/002/046/575/GCF_002046575.1_ASM204657v1	ftp://ftp.ncbi.nlm.nih.gov/genomes/all/GCA/002/046/575/GCA_002046575.1_ASM204657v1
C2	Albany	8-5	SAMN03264981	missing	missing	missing	PRJNA203445	GCA_002047035.1	4.81086	52	-	MZCH01	51	4871	4647	2017-03-20	2017-03-22	Contig	ftp://ftp.ncbi.nlm.nih.gov/genomes/all/GCF/002/047/035/GCF_002047035.1_ASM204703v1	ftp://ftp.ncbi.nlm.nih.gov/genomes/all/GCA/002/047/035/GCA_002047035.1_ASM204703v1
C2	Albany	06-0796	SAMN03264980	missing	missing	missing	PRJNA203445	GCA_002047105.1	4.77026	52.1	-	MZCK01	123	4851	4580	2017-03-20	2017-03-22	Contig	ftp://ftp.ncbi.nlm.nih.gov/genomes/all/GCF/002/047/105/GCF_002047105.1_ASM204710v1	ftp://ftp.ncbi.nlm.nih.gov/genomes/all/GCA/002/047/105/GCA_002047105.1_ASM204710v1
C2	Albany	70-0076	SAMN03264983	missing	missing	missing	PRJNA203445	GCA_002048105.1	4.72761	52.1	-	MZBG01	41	4761	4535	2017-03-20	2017-03-22	Contig	ftp://ftp.ncbi.nlm.nih.gov/genomes/all/GCF/002/048/105/GCF_002048105.1_ASM204810v1	ftp://ftp.ncbi.nlm.nih.gov/genomes/all/GCA/002/048/105/GCA_002048105.1_ASM204810v1
C2	Albany	BCW_2888	SAMN02368753	missing	missing	missing	PRJNA203445	GCA_002062195.1	4.80004	52.1	-	MXWC01	67	4842	4614	2017-03-22	2017-03-24	Contig	ftp://ftp.ncbi.nlm.nih.gov/genomes/all/GCF/002/062/195/GCF_002062195.1_ASM206219v1	ftp://ftp.ncbi.nlm.nih.gov/genomes/all/GCA/002/062/195/GCA_002062195.1_ASM206219v1
C2	Albany	BCW_2634	SAMN02368525	human	China:Taiwan	2000	PRJNA203445	GCA_002071615.1	4.89726	52	-	MYEI01	67	4978	4733	2017-03-22	2017-03-25	Contig	ftp://ftp.ncbi.nlm.nih.gov/genomes/all/GCF/002/071/615/GCF_002071615.1_ASM207161v1	ftp://ftp.ncbi.nlm.nih.gov/genomes/all/GCA/002/071/615/GCA_002071615.1_ASM207161v1
C2	Albany	NCTR177	SAMN07508694	Frozen whole Tilapia	China:Taiwan	2001	PRJNA312617	GCA_002283235.1	4.84987	52.1	-	NQWS01	89	4927	4669	2017-08-31	2017-09-02	Scaffold	ftp://ftp.ncbi.nlm.nih.gov/genomes/all/GCF/002/283/235/GCF_002283235.1_ASM228323v1	ftp://ftp.ncbi.nlm.nih.gov/genomes/all/GCA/002/283/235/GCA_002283235.1_ASM228323v1
C2	Albany	SG_WB22	SAMN08848101	wet market	Singapore	2016	PRJNA448475	GCA_003047335.1	5.03927	52	-	PZYQ01	110	5211	4903	2018-04-10	2018-05-19	Scaffold	ftp://ftp.ncbi.nlm.nih.gov/genomes/all/GCF/003/047/335/GCF_003047335.1_ASM304733v1	ftp://ftp.ncbi.nlm.nih.gov/genomes/all/GCA/003/047/335/GCA_003047335.1_ASM304733v1
C2	Kottbus	02-0219	SAMN03265043	missing	missing	missing	PRJNA203445	GCA_002044865.1	4.75601	52.2	-	MYYF01	38	4838	4607	2017-03-20	2017-03-22	Contig	ftp://ftp.ncbi.nlm.nih.gov/genomes/all/GCF/002/044/865/GCF_002044865.1_ASM204486v1	ftp://ftp.ncbi.nlm.nih.gov/genomes/all/GCA/002/044/865/GCA_002044865.1_ASM204486v1
C2	Kottbus	2012K-1725	SAMN03265042	missing	missing	missing	PRJNA203445	GCA_002045035.1	4.73655	52.2	-	MYYP01	56	4841	4614	2017-03-20	2017-03-22	Contig	ftp://ftp.ncbi.nlm.nih.gov/genomes/all/GCF/002/045/035/GCF_002045035.1_ASM204503v1	ftp://ftp.ncbi.nlm.nih.gov/genomes/all/GCA/002/045/035/GCA_002045035.1_ASM204503v1
C2	Kottbus	08-0447	SAMN03265041	missing	missing	missing	PRJNA203445	GCA_002045115.1	4.66226	52.2	-	MYZA01	54	4691	4470	2017-03-20	2017-03-22	Contig	ftp://ftp.ncbi.nlm.nih.gov/genomes/all/GCF/002/045/115/GCF_002045115.1_ASM204511v1	ftp://ftp.ncbi.nlm.nih.gov/genomes/all/GCA/002/045/115/GCA_002045115.1_ASM204511v1
C2	Litchfield	CFSAN001076	SAMN01816342	milk	USA:WI	missing	PRJNA167387	GCA_000487855.1	4.72027	52.2	-	APAN01	98	4822	4561	2013-10-28	2017-02-26	Contig	ftp://ftp.ncbi.nlm.nih.gov/genomes/all/GCF/000/487/855/GCF_000487855.1_ASM48785v1	ftp://ftp.ncbi.nlm.nih.gov/genomes/all/GCA/000/487/855/GCA_000487855.1_ASM48785v1
C2	Litchfield	CVM N45400	SAMN03894145	ground turkey	USA: MO	2013	PRJNA242614	GCA_001241815.1	4.62665	52.2	-	LHGE01	61	4663	4443	2015-08-05	2017-02-28	Contig	ftp://ftp.ncbi.nlm.nih.gov/genomes/all/GCF/001/241/815/GCF_001241815.1_Salmonella_enterica_CVM_N45400_v1.0	ftp://ftp.ncbi.nlm.nih.gov/genomes/all/GCA/001/241/815/GCA_001241815.1_Salmonella_enterica_CVM_N45400_v1.0
C2	Litchfield	CVM N46829	SAMN03894208	chicken breast	USA: LA	2013	PRJNA242614	GCA_001243175.1	4.62861	52.2	-	LHIG01	47	4668	4455	2015-08-05	2017-02-28	Contig	ftp://ftp.ncbi.nlm.nih.gov/genomes/all/GCF/001/243/175/GCF_001243175.1_Salmonella_enterica_CVM_N46829_v1.0	ftp://ftp.ncbi.nlm.nih.gov/genomes/all/GCA/001/243/175/GCA_001243175.1_Salmonella_enterica_CVM_N46829_v1.0
C2	Litchfield	CVM N46836	SAMN03894215	ground turkey	USA: MN	2013	PRJNA242614	GCA_001243305.1	4.62589	52.2	-	LHIM01	60	4660	4444	2015-08-05	2017-02-28	Contig	ftp://ftp.ncbi.nlm.nih.gov/genomes/all/GCF/001/243/305/GCF_001243305.1_Salmonella_enterica_CVM_N46836_v1.0	ftp://ftp.ncbi.nlm.nih.gov/genomes/all/GCA/001/243/305/GCA_001243305.1_Salmonella_enterica_CVM_N46836_v1.0
C2	Litchfield	CVM N46837	SAMN03894216	ground turkey	USA: MN	2013	PRJNA242614	GCA_001243325.1	4.62411	52.2	-	LHIN01	109	4678	4443	2015-08-05	2017-02-28	Contig	ftp://ftp.ncbi.nlm.nih.gov/genomes/all/GCF/001/243/325/GCF_001243325.1_Salmonella_enterica_CVM_N46837_v1.0	ftp://ftp.ncbi.nlm.nih.gov/genomes/all/GCA/001/243/325/GCA_001243325.1_Salmonella_enterica_CVM_N46837_v1.0
C2	Litchfield	CVM N29367	SAMN02699205	chicken breast	USA: NM	2011	PRJNA242614	GCA_001477885.1	4.5811	52.2	-	JYUE01	42	4604	4400	2015-12-22	2017-03-01	Contig	ftp://ftp.ncbi.nlm.nih.gov/genomes/all/GCF/001/477/885/GCF_001477885.1_Salmonella_enterica_CVM_N29367_v1.0	ftp://ftp.ncbi.nlm.nih.gov/genomes/all/GCA/001/477/885/GCA_001477885.1_Salmonella_enterica_CVM_N29367_v1.0
C2	Litchfield	CVM N32042	SAMN02699246	Ground Beef	USA: GA	2011	PRJNA242614	GCA_001479305.1	4.68611	52.2	-	JYVT01	107	4758	4527	2015-12-22	2017-03-01	Contig	ftp://ftp.ncbi.nlm.nih.gov/genomes/all/GCF/001/479/305/GCF_001479305.1_Salmonella_enterica_CVM_N32042-SQ_v1.0	ftp://ftp.ncbi.nlm.nih.gov/genomes/all/GCA/001/479/305/GCA_001479305.1_Salmonella_enterica_CVM_N32042-SQ_v1.0
C2	Litchfield	N32042	SAMN02368013	Ground Beef	USA: Georgia	2011	PRJNA203445	GCA_002030935.1	4.69046	52.2	-	MXEX01	112	4770	4536	2017-03-17	2017-03-20	Contig	ftp://ftp.ncbi.nlm.nih.gov/genomes/all/GCF/002/030/935/GCF_002030935.1_ASM203093v1	ftp://ftp.ncbi.nlm.nih.gov/genomes/all/GCA/002/030/935/GCA_002030935.1_ASM203093v1
C2	Litchfield	BCW_4015	SAMN02368825	human	USA: Michigan	2012	PRJNA203445	GCA_002058745.1	4.77735	52.2	-	MYTV01	172	4895	4595	2017-03-21	2017-03-23	Contig	ftp://ftp.ncbi.nlm.nih.gov/genomes/all/GCF/002/058/745/GCF_002058745.1_ASM205874v1	ftp://ftp.ncbi.nlm.nih.gov/genomes/all/GCA/002/058/745/GCA_002058745.1_ASM205874v1
C2	Litchfield	BCW_4000	SAMN02368813	human	USA: Massachusetts	2011	PRJNA203445	GCA_002059605.1	4.70192	52.2	-	MXQP01	100	4799	4541	2017-03-22	2017-03-24	Contig	ftp://ftp.ncbi.nlm.nih.gov/genomes/all/GCF/002/059/605/GCF_002059605.1_ASM205960v1	ftp://ftp.ncbi.nlm.nih.gov/genomes/all/GCA/002/059/605/GCA_002059605.1_ASM205960v1
C2	Litchfield	BCW_2892	SAMN02368757	missing	missing	missing	PRJNA203445	GCA_002063035.1	4.65761	52.2	-	MXVY01	55	4724	4493	2017-03-22	2017-03-24	Contig	ftp://ftp.ncbi.nlm.nih.gov/genomes/all/GCF/002/063/035/GCF_002063035.1_ASM206303v1	ftp://ftp.ncbi.nlm.nih.gov/genomes/all/GCA/002/063/035/GCA_002063035.1_ASM206303v1
C2	Litchfield	BCW_2724	SAMN02368601	human	China	2007	PRJNA203445	GCA_002064525.1	4.68088	52.2	-	MYBM01	57	4742	4513	2017-03-22	2017-03-24	Contig	ftp://ftp.ncbi.nlm.nih.gov/genomes/all/GCF/002/064/525/GCF_002064525.1_ASM206452v1	ftp://ftp.ncbi.nlm.nih.gov/genomes/all/GCA/002/064/525/GCA_002064525.1_ASM206452v1
C2	Litchfield	BCW_2723	SAMN02368600	human	China:Taiwan	2002	PRJNA203445	GCA_002064575.1	4.73721	52.2	-	MYBN01	56	4811	4578	2017-03-22	2017-03-24	Contig	ftp://ftp.ncbi.nlm.nih.gov/genomes/all/GCF/002/064/575/GCF_002064575.1_ASM206457v1	ftp://ftp.ncbi.nlm.nih.gov/genomes/all/GCA/002/064/575/GCA_002064575.1_ASM206457v1
C2	Litchfield	NY_FSL S10-955	SAMN01902453	produce field drag swab	USA: FL	2010-10-28	PRJNA183850	GCA_002107495.1	4.75032	52.2	-	NBRY01	54	4847	4623	2017-04-24	2017-04-26	Contig	ftp://ftp.ncbi.nlm.nih.gov/genomes/all/GCF/002/107/495/GCF_002107495.1_ASM210749v1	ftp://ftp.ncbi.nlm.nih.gov/genomes/all/GCA/002/107/495/GCA_002107495.1_ASM210749v1
C2	Manhattan	111113	SAMEA2272616	missing	missing	missing	PRJEB1854	GCA_000430975.2	4.6841	52.2	-	CBKW02	18	4736	4501	2013-05-29	2017-02-27	Contig	ftp://ftp.ncbi.nlm.nih.gov/genomes/all/GCF/000/430/975/GCF_000430975.2_ASM43097v2	ftp://ftp.ncbi.nlm.nih.gov/genomes/all/GCA/000/430/975/GCA_000430975.2_ASM43097v2
C2	Manhattan	SA20034532	SAMN03485843	Sus scrofa cecal content	Canada: Saskatchewan	2003-09-09	PRJNA177571	GCA_001448765.1	4.63442	52.2	-	LHTB01	12	4666	4422	2015-11-27	2017-03-01	Contig	ftp://ftp.ncbi.nlm.nih.gov/genomes/all/GCF/001/448/765/GCF_001448765.1_ASM144876v1	ftp://ftp.ncbi.nlm.nih.gov/genomes/all/GCA/001/448/765/GCA_001448765.1_ASM144876v1
C2	Manhattan	81-0058	SAMN03265075	missing	missing	missing	PRJNA203445	GCA_002049165.1	4.64302	52.2	-	MZFA01	60	4702	4463	2017-03-20	2017-03-22	Contig	ftp://ftp.ncbi.nlm.nih.gov/genomes/all/GCF/002/049/165/GCF_002049165.1_ASM204916v1	ftp://ftp.ncbi.nlm.nih.gov/genomes/all/GCA/002/049/165/GCA_002049165.1_ASM204916v1
C2	Manhattan	BCW_2843	SAMN02368709	missing	missing	missing	PRJNA203445	GCA_002062715.1	4.61939	52.2	-	MXXS01	155	4702	4425	2017-03-22	2017-03-24	Contig	ftp://ftp.ncbi.nlm.nih.gov/genomes/all/GCF/002/062/715/GCF_002062715.1_ASM206271v1	ftp://ftp.ncbi.nlm.nih.gov/genomes/all/GCA/002/062/715/GCA_002062715.1_ASM206271v1
C2	Manhattan	BCW_2726	SAMN02368603	Conolophus subcristatus land iguanas	Ecuador: Galapagos	2003	PRJNA203445	GCA_002064535.1	4.59853	52.2	-	MYBK01	41	4627	4407	2017-03-22	2017-03-24	Contig	ftp://ftp.ncbi.nlm.nih.gov/genomes/all/GCF/002/064/535/GCF_002064535.1_ASM206453v1	ftp://ftp.ncbi.nlm.nih.gov/genomes/all/GCA/002/064/535/GCA_002064535.1_ASM206453v1
C2	Manhattan	SA20084699	SAMN06045126	missing	missing	missing	PRJNA354244	GCA_002234795.1	4.8026	52.2823	chromosome:NZ_CP022497.1/CP022497.1; plasmid unnamed1:NZ_CP022498.1/CP022498.1; plasmid unnamed2:NZ_CP022499.1/CP022499.1	-	3	4914	4598	2017-07-27	2018-01-12	Complete Genome	ftp://ftp.ncbi.nlm.nih.gov/genomes/all/GCF/002/234/795/GCF_002234795.1_ASM223479v1	ftp://ftp.ncbi.nlm.nih.gov/genomes/all/GCA/002/234/795/GCA_002234795.1_ASM223479v1
C2	Corvallis	12-01738	SAMN08685598	wild bird	Germany	2012	PRJNA437849	GCA_003071545.1	5.3591	51.6616	chromosome:NZ_CP027677.1/CP027677.1; plasmid pSE12-01738-1:NZ_CP027678.1/CP027678.1; plasmid pSE12-01738-2:NZ_CP027679.1/CP027679.1; plasmid pSE12-01738-3:NZ_CP027680.1/CP027680.1	-	4	5543	5186	2018-04-25	2018-04-28	Complete Genome	ftp://ftp.ncbi.nlm.nih.gov/genomes/all/GCF/003/071/545/GCF_003071545.1_ASM307154v1	ftp://ftp.ncbi.nlm.nih.gov/genomes/all/GCA/003/071/545/GCA_003071545.1_ASM307154v1
C2	Corvallis	CFSAN059903	SAMN07163935	cattle stool	Nigeria	2011	PRJNA186035	GCA_002265865.1	4.76239	52	-	NPLO01	26	4824	4536	2017-08-22	2017-10-18	Contig	ftp://ftp.ncbi.nlm.nih.gov/genomes/all/GCF/002/265/865/GCF_002265865.1_ASM226586v1	ftp://ftp.ncbi.nlm.nih.gov/genomes/all/GCA/002/265/865/GCA_002265865.1_ASM226586v1
C2	Corvallis	BCW_2669	SAMN02368550	human	Denmark	2004	PRJNA203445	GCA_002066565.1	4.73504	52.1	-	MYDJ01	33	4787	4516	2017-03-22	2017-03-24	Contig	ftp://ftp.ncbi.nlm.nih.gov/genomes/all/GCF/002/066/565/GCF_002066565.1_ASM206656v1	ftp://ftp.ncbi.nlm.nih.gov/genomes/all/GCA/002/066/565/GCA_002066565.1_ASM206656v1
C2	Corvallis	95-0387	SAMN03264998	missing	missing	missing	PRJNA203445	GCA_002045955.1	4.6258	52.2	-	MYYO01	45	4647	4399	2017-03-20	2017-03-22	Contig	ftp://ftp.ncbi.nlm.nih.gov/genomes/all/GCF/002/045/955/GCF_002045955.1_ASM204595v1	ftp://ftp.ncbi.nlm.nih.gov/genomes/all/GCA/002/045/955/GCA_002045955.1_ASM204595v1
C2	Corvallis	2011K-1068	SAMN03264997	missing	missing	missing	PRJNA203445	GCA_002045985.1	4.80401	52	-	MYYS01	60	4869	4603	2017-03-20	2017-03-22	Contig	ftp://ftp.ncbi.nlm.nih.gov/genomes/all/GCF/002/045/985/GCF_002045985.1_ASM204598v1	ftp://ftp.ncbi.nlm.nih.gov/genomes/all/GCA/002/045/985/GCA_002045985.1_ASM204598v1
C2	Corvallis	BCW_2858	SAMN02368724	missing	missing	missing	PRJNA203445	GCA_002063295.1	5.02007	51.9	-	MXXD01	76	5174	4877	2017-03-22	2017-03-24	Contig	ftp://ftp.ncbi.nlm.nih.gov/genomes/all/GCF/002/063/295/GCF_002063295.1_ASM206329v1	ftp://ftp.ncbi.nlm.nih.gov/genomes/all/GCA/002/063/295/GCA_002063295.1_ASM206329v1
C2	Corvallis	BCW_2855	SAMN02368721	missing	missing	missing	PRJNA203445	GCA_002062535.1	4.71983	52.1	-	MXXG01	183	4834	4495	2017-03-22	2017-03-24	Contig	ftp://ftp.ncbi.nlm.nih.gov/genomes/all/GCF/002/062/535/GCF_002062535.1_ASM206253v1	ftp://ftp.ncbi.nlm.nih.gov/genomes/all/GCA/002/062/535/GCA_002062535.1_ASM206253v1
C2	Blockley	86-0206	SAMN03264989	missing	missing	missing	PRJNA203445	GCA_002045305.1	4.70347	52.1	-	MYZK01	46	4732	4516	2017-03-20	2017-03-22	Contig	ftp://ftp.ncbi.nlm.nih.gov/genomes/all/GCF/002/045/305/GCF_002045305.1_ASM204530v1	ftp://ftp.ncbi.nlm.nih.gov/genomes/all/GCA/002/045/305/GCA_002045305.1_ASM204530v1
C2	Blockley	67-3024	SAMN03264988	missing	missing	missing	PRJNA203445	GCA_002045325.1	4.83357	52	-	MYZR01	59	4923	4681	2017-03-20	2017-03-22	Contig	ftp://ftp.ncbi.nlm.nih.gov/genomes/all/GCF/002/045/325/GCF_002045325.1_ASM204532v1	ftp://ftp.ncbi.nlm.nih.gov/genomes/all/GCA/002/045/325/GCA_002045325.1_ASM204532v1
C2	Blockley	05-0359	SAMN03264985	missing	missing	missing	PRJNA203445	GCA_002048695.1	4.86961	52	-	MZFC01	45	4978	4734	2017-03-20	2017-03-22	Contig	ftp://ftp.ncbi.nlm.nih.gov/genomes/all/GCF/002/048/695/GCF_002048695.1_ASM204869v1	ftp://ftp.ncbi.nlm.nih.gov/genomes/all/GCA/002/048/695/GCA_002048695.1_ASM204869v1
C2	Blockley	79-1229	SAMN03264986	missing	missing	missing	PRJNA203445	GCA_002049195.1	4.72945	52.1	-	MZEZ01	45	4777	4563	2017-03-20	2017-03-22	Contig	ftp://ftp.ncbi.nlm.nih.gov/genomes/all/GCF/002/049/195/GCF_002049195.1_ASM204919v1	ftp://ftp.ncbi.nlm.nih.gov/genomes/all/GCA/002/049/195/GCA_002049195.1_ASM204919v1
C2	Blockley	NCTR341	SAMN07508696	Basil	Egypt	2005	PRJNA312617	GCA_002283055.1	4.83491	52.1	-	NQWU01	167	4894	4654	2017-08-31	2017-09-02	Scaffold	ftp://ftp.ncbi.nlm.nih.gov/genomes/all/GCF/002/283/055/GCF_002283055.1_ASM228305v1	ftp://ftp.ncbi.nlm.nih.gov/genomes/all/GCA/002/283/055/GCA_002283055.1_ASM228305v1
C2	Blockley	NCTR361	SAMN07508699	Extra fancy basil	Egypt	2005	PRJNA312617	GCA_002283115.1	4.81412	52.1	-	NQWO01	88	4882	4657	2017-08-31	2017-09-02	Scaffold	ftp://ftp.ncbi.nlm.nih.gov/genomes/all/GCF/002/283/115/GCF_002283115.1_ASM228311v1	ftp://ftp.ncbi.nlm.nih.gov/genomes/all/GCA/002/283/115/GCA_002283115.1_ASM228311v1
C2	Bardo	SA20113257	SAMN04160803	Meleagris	Canada: Ontario	2011-06-22	PRJNA242810	GCA_001975305.1	4.84914	52.2	chromosome:NZ_CP019404.1/CP019404.1	-	1	4956	4692	2017-01-30	2017-03-02	Complete Genome	ftp://ftp.ncbi.nlm.nih.gov/genomes/all/GCF/001/975/305/GCF_001975305.1_ASM197530v1	ftp://ftp.ncbi.nlm.nih.gov/genomes/all/GCA/001/975/305/GCA_001975305.1_ASM197530v1
C2	Bardo	BCW_2643	SAMN02368532	land iguanas	Ecuador: Galapagos	2003	PRJNA203445	GCA_002066175.1	5.02734	52	-	MYEA01	84	5187	4936	2017-03-22	2017-03-24	Contig	ftp://ftp.ncbi.nlm.nih.gov/genomes/all/GCF/002/066/175/GCF_002066175.1_ASM206617v1	ftp://ftp.ncbi.nlm.nih.gov/genomes/all/GCA/002/066/175/GCA_002066175.1_ASM206617v1
C2	Bardo	CFSAN051030	SAMN05195925	environmental	USA: GA	2014-07-08	PRJNA308180	GCA_002241535.2	4.82007	52.2	-	NLBX02	37	4969	4696	2017-08-04	2018-04-26	Contig	ftp://ftp.ncbi.nlm.nih.gov/genomes/all/GCF/002/241/535/GCF_002241535.2_ASM224153v2	ftp://ftp.ncbi.nlm.nih.gov/genomes/all/GCA/002/241/535/GCA_002241535.2_ASM224153v2
C2	Glostrup	CFSAN059901	SAMN07163937	cattle stool	Egypt	2011	PRJNA186035	GCA_002265965.1	4.73951	52.1	-	NPLQ01	33	4820	4557	2017-08-22	2017-10-18	Contig	ftp://ftp.ncbi.nlm.nih.gov/genomes/all/GCF/002/265/965/GCF_002265965.1_ASM226596v1	ftp://ftp.ncbi.nlm.nih.gov/genomes/all/GCA/002/265/965/GCA_002265965.1_ASM226596v1
C2	Takoradi	CFSAN059889	SAMN07162990	cattle stool	Egypt	2012	PRJNA186035	GCA_002266045.1	4.66794	52.1	-	NPMA01	26	4712	4448	2017-08-22	2017-08-24	Contig	ftp://ftp.ncbi.nlm.nih.gov/genomes/all/GCF/002/266/045/GCF_002266045.1_ASM226604v1	ftp://ftp.ncbi.nlm.nih.gov/genomes/all/GCA/002/266/045/GCA_002266045.1_ASM226604v1
C2	Manchester	ST278	SAMN04160817	missing	UK	1970-07-15	PRJNA177327	GCA_001975515.1	4.53275	52.3	chromosome:NZ_CP019414.1/CP019414.1	-	1	4584	4324	2017-01-30	2017-03-02	Complete Genome	ftp://ftp.ncbi.nlm.nih.gov/genomes/all/GCF/001/975/515/GCF_001975515.1_ASM197551v1	ftp://ftp.ncbi.nlm.nih.gov/genomes/all/GCA/001/975/515/GCA_001975515.1_ASM197551v1
C2	Yovokome	S-1850	SAMN04160829	missing	Canada	missing	PRJNA177608	GCA_001975645.1	4.64093	52.2	chromosome:NZ_CP019418.1/CP019418.1	-	1	4664	4421	2017-01-30	2017-03-02	Complete Genome	ftp://ftp.ncbi.nlm.nih.gov/genomes/all/GCF/001/975/645/GCF_001975645.1_ASM197564v1	ftp://ftp.ncbi.nlm.nih.gov/genomes/all/GCA/001/975/645/GCA_001975645.1_ASM197564v1
A	Paratyphi A	ATCC 9150	SAMN02604316	missing	missing	missing	PRJNA13086	GCA_000011885.1	4.58523	52.2	chromosome:NC_006511.1/CP000026.1	-	1	4678	4319	2004-11-30	2017-02-26	Complete Genome	ftp://ftp.ncbi.nlm.nih.gov/genomes/all/GCF/000/011/885/GCF_000011885.1_ASM1188v1	ftp://ftp.ncbi.nlm.nih.gov/genomes/all/GCA/000/011/885/GCA_000011885.1_ASM1188v1
A	Paratyphi A	ATCC 11511	SAMN01823726	missing	missing	missing	PRJNA61433	GCA_000486725.2	4.58069	52.2	chromosome:NZ_CP019185.1/CP019185.1	-	1	4667	4310	2017-01-17	2017-03-02	Complete Genome	ftp://ftp.ncbi.nlm.nih.gov/genomes/all/GCF/000/486/725/GCF_000486725.2_ASM48672v2	ftp://ftp.ncbi.nlm.nih.gov/genomes/all/GCA/000/486/725/GCA_000486725.2_ASM48672v2
A	Koessen	S-1501	SAMN04160824	missing	Canada	missing	PRJNA177317	GCA_001975425.1	4.56617	52.3	chromosome:NZ_CP019412.1/CP019412.1	-	1	4620	4341	2017-01-30	2017-03-02	Complete Genome	ftp://ftp.ncbi.nlm.nih.gov/genomes/all/GCF/001/975/425/GCF_001975425.1_ASM197542v1	ftp://ftp.ncbi.nlm.nih.gov/genomes/all/GCA/001/975/425/GCA_001975425.1_ASM197542v1
A	Nitra	S-1687	SAMN04160827	missing	Canada	missing	PRJNA294451	GCA_001975605.1	4.69181	52.2	chromosome:NZ_CP019416.1/CP019416.1	-	1	4765	4494	2017-01-30	2017-03-02	Complete Genome	ftp://ftp.ncbi.nlm.nih.gov/genomes/all/GCF/001/975/605/GCF_001975605.1_ASM197560v1	ftp://ftp.ncbi.nlm.nih.gov/genomes/all/GCA/001/975/605/GCA_001975605.1_ASM197560v1
B	Paratyphi B	DMS 59/81	SAMN02367696	human	France	1981	PRJNA203445	GCA_002034115.1	4.66322	52.2	-	MXLZ01	52	4721	4496	2017-03-17	2017-03-20	Contig	ftp://ftp.ncbi.nlm.nih.gov/genomes/all/GCF/002/034/115/GCF_002034115.1_ASM203411v1	ftp://ftp.ncbi.nlm.nih.gov/genomes/all/GCA/002/034/115/GCA_002034115.1_ASM203411v1
B	Paratyphi B	ATCC 8759	SAMN01805322	gall bladder	USA: IL	missing	PRJNA60527	GCA_000486665.1	4.79933	52.2	-	AOYE01	52	4905	4673	2013-10-28	2017-02-26	Contig	ftp://ftp.ncbi.nlm.nih.gov/genomes/all/GCF/000/486/665/GCF_000486665.1_ASM48666v1	ftp://ftp.ncbi.nlm.nih.gov/genomes/all/GCA/000/486/665/GCA_000486665.1_ASM48666v1
B	Paratyphi B	SARA62	SAMN01805320	Human	missing	1981	PRJNA42919	GCA_000486185.1	4.80837	52	-	AOXG01	52	4826	4573	2013-10-28	2017-02-26	Contig	ftp://ftp.ncbi.nlm.nih.gov/genomes/all/GCF/000/486/185/GCF_000486185.1_ASM48618v1	ftp://ftp.ncbi.nlm.nih.gov/genomes/all/GCA/000/486/185/GCA_000486185.1_ASM48618v1
B	Chester	98-0380	SAMN03264877	missing	missing	missing	PRJNA203445	GCA_002046865.1	4.65204	52	-	MZBV01	46	4702	4449	2017-03-20	2017-03-22	Contig	ftp://ftp.ncbi.nlm.nih.gov/genomes/all/GCF/002/046/865/GCF_002046865.1_ASM204686v1	ftp://ftp.ncbi.nlm.nih.gov/genomes/all/GCA/002/046/865/GCA_002046865.1_ASM204686v1
B	Chester	05-0274	SAMN03264878	missing	missing	missing	PRJNA203445	GCA_002048115.1	4.64112	52.2	-	MZBP01	124	4781	4464	2017-03-20	2017-03-22	Contig	ftp://ftp.ncbi.nlm.nih.gov/genomes/all/GCF/002/048/115/GCF_002048115.1_ASM204811v1	ftp://ftp.ncbi.nlm.nih.gov/genomes/all/GCA/002/048/115/GCA_002048115.1_ASM204811v1
B	Chester	ATCC 11997	SAMN01823711	missing	missing	missing	PRJNA61435	GCA_000487255.2	4.66092	52.2	chromosome:NZ_CP019178.1/CP019178.1	-	1	4730	4444	2017-01-17	2017-03-02	Complete Genome	ftp://ftp.ncbi.nlm.nih.gov/genomes/all/GCF/000/487/255/GCF_000487255.2_ASM48725v2	ftp://ftp.ncbi.nlm.nih.gov/genomes/all/GCA/000/487/255/GCA_000487255.2_ASM48725v2
B	Bredeney	58-5391	SAMN03264874	missing	missing	missing	PRJNA203445	GCA_002047245.1	4.63486	52.2	-	MZCW01	35	4724	4491	2017-03-20	2017-03-22	Contig	ftp://ftp.ncbi.nlm.nih.gov/genomes/all/GCF/002/047/245/GCF_002047245.1_ASM204724v1	ftp://ftp.ncbi.nlm.nih.gov/genomes/all/GCA/002/047/245/GCA_002047245.1_ASM204724v1
B	Bredeney	CFSAN001080	SAMN01813431	Marjoram	missing	missing	PRJNA167391	GCA_000487775.2	4.60385	52.3	chromosome:NZ_CP007533.1/CP007533.1	-	1	4621	4377	2014-04-04	2017-02-26	Complete Genome	ftp://ftp.ncbi.nlm.nih.gov/genomes/all/GCF/000/487/775/GCF_000487775.1_ASM48777v2	ftp://ftp.ncbi.nlm.nih.gov/genomes/all/GCA/000/487/775/GCA_000487775.2_ASM48777v2
B	Stanleyville	CFSAN059882	SAMN07163932	cattle stool	Egypt	2012	PRJNA186035	GCA_002266245.1	4.69778	52.2	-	NPMH01	34	4767	4535	2017-08-22	2017-08-24	Contig	ftp://ftp.ncbi.nlm.nih.gov/genomes/all/GCF/002/266/245/GCF_002266245.1_ASM226624v1	ftp://ftp.ncbi.nlm.nih.gov/genomes/all/GCA/002/266/245/GCA_002266245.1_ASM226624v1
B	Stanleyville	SARB61	SAMN01823707	missing	United Kingdom: Scotland	1988	PRJNA167396	GCA_000487935.2	5.10298	52.0761	chromosome:NZ_CP017723.1/CP017723.1; plasmid pSARB26_01:NZ_CP017724.1/CP017724.1; plasmid pSARB26_02:NZ_CP017725.1/CP017725.1; plasmid pSARB26_03:NZ_CP017726.1/CP017726.1	-	4	5249	4810	2016-10-27	2017-03-02	Complete Genome	ftp://ftp.ncbi.nlm.nih.gov/genomes/all/GCF/000/487/935/GCF_000487935.2_ASM48793v2	ftp://ftp.ncbi.nlm.nih.gov/genomes/all/GCA/000/487/935/GCA_000487935.2_ASM48793v2
B	Typhimurium	14028S	SAMN02604137	missing	missing	missing	PRJNA33067	GCA_000022165.1	4.9641	52.217	chromosome:NC_016856.1/CP001363.1; plasmid unnamed:NC_016855.1/CP001362.1	-	2	5095	4843	2009-11-13	2017-03-22	Complete Genome	ftp://ftp.ncbi.nlm.nih.gov/genomes/all/GCF/000/022/165/GCF_000022165.1_ASM2216v1	ftp://ftp.ncbi.nlm.nih.gov/genomes/all/GCA/000/022/165/GCA_000022165.1_ASM2216v1
B	Typhimurium	D23580	SAMEA2272777	blood	Malawi:Blantyre	2004	PRJEA40625	GCA_000027025.1	4.8794	52.2	chromosome:NC_016854.1/FN424405.1	-	1	4998	4737	2009-10-10	2017-05-28	Complete Genome	ftp://ftp.ncbi.nlm.nih.gov/genomes/all/GCF/000/027/025/GCF_000027025.1_ASM2702v1	ftp://ftp.ncbi.nlm.nih.gov/genomes/all/GCA/000/027/025/GCA_000027025.1_ASM2702v1
B	Typhimurium	LT2	SAMN02604315	missing	missing	missing	PRJNA241	GCA_000006945.2	4.95138	52.2171	chromosome:NC_003197.2/AE006468.2; plasmid pSLT:NC_003277.2/AE006471.2	-	2	4714	4548	2001-10-26	2018-07-24	Complete Genome	ftp://ftp.ncbi.nlm.nih.gov/genomes/all/GCF/000/006/945/GCF_000006945.2_ASM694v2	ftp://ftp.ncbi.nlm.nih.gov/genomes/all/GCA/000/006/945/GCA_000006945.2_ASM694v2
B	Typhimurium	UK-1	SAMN02602986	missing	missing	missing	PRJNA63211	GCA_000213635.1	4.91115	52.2152	chromosome:NC_016863.1/CP002614.1; plasmid pSTUK-100:NC_016864.1/CP002615.1	-	2	5018	4773	2011-05-13	2017-02-26	Complete Genome	ftp://ftp.ncbi.nlm.nih.gov/genomes/all/GCF/000/213/635/GCF_000213635.1_ASM21363v1	ftp://ftp.ncbi.nlm.nih.gov/genomes/all/GCA/000/213/635/GCA_000213635.1_ASM21363v1
B	Typhimurium	CFSAN001921	SAMN01832087	food	USA:NY	missing	PRJNA184140	GCA_000430145.3	5.08922	52.1726	chromosome:NC_021814.1/CP006048.1; plasmid unnamed:NC_021815.1/CP006050.1; plasmid unnamed2:NC_021843.1/CP006051.1; plasmid unnamed3:NC_021816.1/CP006052.1	-	4	5225	4939	2013-07-16	2017-02-27	Complete Genome	ftp://ftp.ncbi.nlm.nih.gov/genomes/all/GCF/000/430/145/GCF_000430145.2_ASM43014v3	ftp://ftp.ncbi.nlm.nih.gov/genomes/all/GCA/000/430/145/GCA_000430145.3_ASM43014v3
B	4,[5],12:i:-	633STi	SAMN08873684	stool	Brazil: Ribeirao Preto	1988	PRJNA448929	GCA_003074555.1	4.85103	52.2	-	QAWH01	29	5018	4736	2018-04-30	2018-08-28	Scaffold	ftp://ftp.ncbi.nlm.nih.gov/genomes/all/GCF/003/074/555/GCF_003074555.1_ASM307455v1	ftp://ftp.ncbi.nlm.nih.gov/genomes/all/GCA/003/074/555/GCA_003074555.1_ASM307455v1
B	4,[5],12:i:-	08-1736	SAMN02212496	missing	missing	missing	PRJNA50689	GCA_000430165.1	4.82219	52.2	chromosome:NC_021820.1/CP006602.1	-	1	4954	4685	2013-07-16	2018-03-19	Complete Genome	ftp://ftp.ncbi.nlm.nih.gov/genomes/all/GCF/000/430/165/GCF_000430165.1_ASM43016v1	ftp://ftp.ncbi.nlm.nih.gov/genomes/all/GCA/000/430/165/GCA_000430165.1_ASM43016v1
B	4,12:i:-	BCW_2051	SAMN02367863	ground turkey	USA: New York	2010	PRJNA203445	GCA_002032095.1	4.86867	52.2	-	MXIP01	65	4998	4763	2017-03-17	2017-03-20	Contig	ftp://ftp.ncbi.nlm.nih.gov/genomes/all/GCF/002/032/095/GCF_002032095.1_ASM203209v1	ftp://ftp.ncbi.nlm.nih.gov/genomes/all/GCA/002/032/095/GCA_002032095.1_ASM203209v1
B	4,5,12:i-	BCW_2030	SAMN02367844	ground turkey	USA: Maryland	2010	PRJNA203445	GCA_002032385.1	5.07183	51.6	-	MXJI01	132	5198	4894	2017-03-17	2017-03-20	Contig	ftp://ftp.ncbi.nlm.nih.gov/genomes/all/GCF/002/032/385/GCF_002032385.1_ASM203238v1	ftp://ftp.ncbi.nlm.nih.gov/genomes/all/GCA/002/032/385/GCA_002032385.1_ASM203238v1
B	4,12:d:-	CVM N43463	SAMN03894072	chicken breast	USA: LA	2013	PRJNA242614	GCA_001240385.1	4.93456	52.2	-	LHEA01	72	5115	4858	2015-08-05	2017-05-30	Contig	ftp://ftp.ncbi.nlm.nih.gov/genomes/all/GCF/001/240/385/GCF_001240385.1_Salmonella_enterica_CVM_N43463_v1.0	ftp://ftp.ncbi.nlm.nih.gov/genomes/all/GCA/001/240/385/GCA_001240385.1_Salmonella_enterica_CVM_N43463_v1.0
B	4,[5],12:r:-	SAL3271	SAMN02368076	chicken	missing	2004	PRJNA203445	GCA_002037385.1	4.88256	52	-	MXDE01	97	5026	4756	2017-03-17	2017-03-20	Contig	ftp://ftp.ncbi.nlm.nih.gov/genomes/all/GCF/002/037/385/GCF_002037385.1_ASM203738v1	ftp://ftp.ncbi.nlm.nih.gov/genomes/all/GCA/002/037/385/GCA_002037385.1_ASM203738v1
B	4,12:r:-	CVM N50420	SAMN03894300	ground turkey	USA: CT	2013	PRJNA242614	GCA_001245255.1	4.94259	52.2	-	LHLF01	71	5083	4861	2015-08-05	2017-03-22	Contig	ftp://ftp.ncbi.nlm.nih.gov/genomes/all/GCF/001/245/255/GCF_001245255.1_Salmonella_enterica_CVM_N50420_v1.0	ftp://ftp.ncbi.nlm.nih.gov/genomes/all/GCA/001/245/255/GCA_001245255.1_Salmonella_enterica_CVM_N50420_v1.0
B	Copenhagen	SAL3328	SAMN02368107	chicken	missing	2010	PRJNA203445	GCA_002036765.1	4.84781	52.1	-	MXBX01	161	5003	4717	2017-03-17	2017-03-20	Contig	ftp://ftp.ncbi.nlm.nih.gov/genomes/all/GCF/002/036/765/GCF_002036765.1_ASM203676v1	ftp://ftp.ncbi.nlm.nih.gov/genomes/all/GCA/002/036/765/GCA_002036765.1_ASM203676v1
B	Heidelberg	SH14-009	SAMN04334653	human	Canada: Quebec	2014/8	PRJNA305824	GCA_001692655.1	4.89344	52.0975	chromosome:NZ_CP016581.1/CP016581.1; plasmid pSH14-009_2:NZ_CP016582.1/CP016582.1; plasmid pSH14-009_37:NZ_CP016583.1/CP016583.1; plasmid pSH14-009_6:NZ_CP016584.1/CP016584.1; plasmid pSH14-009_99:NZ_CP016585.1/CP016585.1	-	5	5021	4769	2016-07-22	2017-03-01	Complete Genome	ftp://ftp.ncbi.nlm.nih.gov/genomes/all/GCF/001/692/655/GCF_001692655.1_ASM169265v1	ftp://ftp.ncbi.nlm.nih.gov/genomes/all/GCA/001/692/655/GCA_001692655.1_ASM169265v1
B	Heidelberg	CE-R2-11-0435	SAMN05263538	Chicken Meat	Canada: Ontario	2011	PRJNA298211	GCA_001690075.1	4.888	52.0686	chromosome:NZ_CP016517.1/CP016517.1; plasmid pCE-R2-11-0435_37:NZ_CP016518.1/CP016518.1; plasmid pCE-R2-11-0435_6:NZ_CP016519.1/CP016519.1; plasmid pCE-R2-11-0435_92:NZ_CP016520.1/CP016520.1	-	4	5009	4754	2016-07-21	2017-03-01	Complete Genome	ftp://ftp.ncbi.nlm.nih.gov/genomes/all/GCF/001/690/075/GCF_001690075.1_ASM169007v1	ftp://ftp.ncbi.nlm.nih.gov/genomes/all/GCA/001/690/075/GCA_001690075.1_ASM169007v1
B	Heidelberg	AMR588-04-00437	SAMN05263517	Chicken feces	Canada: Ontario	2013-10-18	PRJNA298211	GCA_001692615.1	4.7914	52.1145	chromosome:NZ_CP016576.1/CP016576.1; plasmid pAMR588-04-00437_2:NZ_CP016577.1/CP016577.1; plasmid pAMR588-04-00437_37:NZ_CP016578.1/CP016578.1	-	3	4877	4627	2016-07-22	2017-03-01	Complete Genome	ftp://ftp.ncbi.nlm.nih.gov/genomes/all/GCF/001/692/615/GCF_001692615.1_ASM169261v1	ftp://ftp.ncbi.nlm.nih.gov/genomes/all/GCA/001/692/615/GCA_001692615.1_ASM169261v1
B	Agona	24249	SAMN02641385	missing	missing	missing	PRJNA222376	GCA_000503845.1	4.76284	52.1	chromosome:NC_022991.1/CP006876.1	-	1	4793	4539	2013-12-04	2017-02-26	Complete Genome	ftp://ftp.ncbi.nlm.nih.gov/genomes/all/GCF/000/503/845/GCF_000503845.1_ASM50384v1	ftp://ftp.ncbi.nlm.nih.gov/genomes/all/GCA/000/503/845/GCA_000503845.1_ASM50384v1
B	Agona	392869-2	SAMN02415169	missing	missing	missing	PRJNA71289	GCA_000494385.2	4.79853	52.1	chromosome:NZ_CP015024.1/CP015024.1	-	1	4838	4574	2016-04-06	2017-03-01	Complete Genome	ftp://ftp.ncbi.nlm.nih.gov/genomes/all/GCF/000/494/385/GCF_000494385.2_ASM49438v2	ftp://ftp.ncbi.nlm.nih.gov/genomes/all/GCA/000/494/385/GCA_000494385.2_ASM49438v2
B	Agona	SL483	SAMN02604068	missing	missing	missing	PRJNA20063	GCA_000020885.1	4.83664	52.0105	chromosome:NC_011149.1/CP001138.1; plasmid unnamed:NC_011148.1/CP001137.1	-	2	4895	4634	2008-08-22	2017-02-26	Complete Genome	ftp://ftp.ncbi.nlm.nih.gov/genomes/all/GCF/000/020/885/GCF_000020885.1_ASM2088v1	ftp://ftp.ncbi.nlm.nih.gov/genomes/all/GCA/000/020/885/GCA_000020885.1_ASM2088v1
B	Saintpaul	SGB23	SAMN07594151	Wet market	Singapore	2016	PRJNA401082	GCA_002290205.1	5.04643	51.9634	chromosome:NZ_CP023166.1/CP023166.1; plasmid pSGB23:NZ_CP023167.1/CP023167.1	-	2	5161	4848	2017-09-12	2017-09-14	Complete Genome	ftp://ftp.ncbi.nlm.nih.gov/genomes/all/GCF/002/290/205/GCF_002290205.1_ASM229020v1	ftp://ftp.ncbi.nlm.nih.gov/genomes/all/GCA/002/290/205/GCA_002290205.1_ASM229020v1
B	Saintpaul	CFSAN004173	SAMN05915913	stool	USA:CA	2013-02-15	PRJNA186035	GCA_001953675.1	4.859	52.1648	chromosome:NZ_CP019204.1/CP019204.1; plasmid pCFSAN004173:NZ_CP019205.1/CP019205.1	-	2	4928	4685	2017-01-18	2017-03-02	Complete Genome	ftp://ftp.ncbi.nlm.nih.gov/genomes/all/GCF/001/953/675/GCF_001953675.1_ASM195367v1	ftp://ftp.ncbi.nlm.nih.gov/genomes/all/GCA/001/953/675/GCA_001953675.1_ASM195367v1
B	Saintpaul	FDAARGOS_373	SAMN07312417	clinical isolate	USA:DC	2014-07-01	PRJNA231221	GCA_002386325.1	4.8381	52.2	chromosome:NZ_CP023512.1/CP023512.1	-	1	4941	4631	2017-09-28	2019-02-05	Complete Genome	ftp://ftp.ncbi.nlm.nih.gov/genomes/all/GCF/002/386/325/GCF_002386325.1_ASM238632v1	ftp://ftp.ncbi.nlm.nih.gov/genomes/all/GCA/002/386/325/GCA_002386325.1_ASM238632v1
B	Derby	SA20035215	SAMN06045055	missing	missing	missing	PRJNA354244	GCA_002234755.2	5.08689	51.6931	chromosome:NZ_CP022494.1/CP022494.1; plasmid unnamed1:NZ_CP022495.1/CP022495.1	-	2	5082	4784	2017-07-27	2019-02-08	Complete Genome	ftp://ftp.ncbi.nlm.nih.gov/genomes/all/GCF/002/234/755/GCF_002234755.2_ASM223475v2	ftp://ftp.ncbi.nlm.nih.gov/genomes/all/GCA/002/234/755/GCA_002234755.2_ASM223475v2
B	Derby	2012CEB922SAL	SAMN04110126	food product	France: department 01	2012	PRJNA296856	GCA_001613955.1	4.83871	52.1	-	LKIY01	62	4948	4662	2016-04-07	2017-03-01	Contig	ftp://ftp.ncbi.nlm.nih.gov/genomes/all/GCF/001/613/955/GCF_001613955.1_ASM161395v1	ftp://ftp.ncbi.nlm.nih.gov/genomes/all/GCA/001/613/955/GCA_001613955.1_ASM161395v1
B	Derby	07CR553	SAMN03268412	pig	France: Brittany	2007	PRJNA270707	GCA_001040825.1	4.82079	52.1	-	LAZB01	29	4916	4647	2015-06-26	2017-02-27	Scaffold	ftp://ftp.ncbi.nlm.nih.gov/genomes/all/GCF/001/040/825/GCF_001040825.1_ASM104082v1	ftp://ftp.ncbi.nlm.nih.gov/genomes/all/GCA/001/040/825/GCA_001040825.1_ASM104082v1
B	Reading	BCW_2623	SAMN02368521	missing	USA	missing	PRJNA203445	GCA_002066775.1	4.56721	52.2	-	MYEP01	26	4627	4386	2017-03-22	2017-03-24	Contig	ftp://ftp.ncbi.nlm.nih.gov/genomes/all/GCF/002/066/775/GCF_002066775.1_ASM206677v1	ftp://ftp.ncbi.nlm.nih.gov/genomes/all/GCA/002/066/775/GCA_002066775.1_ASM206677v1
B	Reading	97-0463	SAMN03264951	missing	missing	missing	PRJNA203445	GCA_002048855.1	4.83247	52.2	-	MZFM01	79	4958	4716	2017-03-20	2017-03-22	Contig	ftp://ftp.ncbi.nlm.nih.gov/genomes/all/GCF/002/048/855/GCF_002048855.1_ASM204885v1	ftp://ftp.ncbi.nlm.nih.gov/genomes/all/GCA/002/048/855/GCA_002048855.1_ASM204885v1
B	Reading	CVM N45396	SAMN03894141	ground turkey	USA: LA	2013	PRJNA242614	GCA_001241715.1	4.61829	52.2	-	LHGA01	43	4688	4438	2015-08-05	2017-02-28	Contig	ftp://ftp.ncbi.nlm.nih.gov/genomes/all/GCF/001/241/715/GCF_001241715.1_Salmonella_enterica_CVM_N45396_v1.0	ftp://ftp.ncbi.nlm.nih.gov/genomes/all/GCA/001/241/715/GCA_001241715.1_Salmonella_enterica_CVM_N45396_v1.0
B	Indiana	D90	SAMN07344413	chicken	China:Henan	2013	PRJNA393900	GCA_002224405.1	5.11939	51.6458	chromosome:NZ_CP022450.1/CP022450.1; plasmid pD90-1:NZ_CP022451.1/CP022451.1; plasmid pD90-2:NZ_CP022452.1/CP022452.1; plasmid pD90-3:NZ_CP022453.1/CP022453.1; plasmid pD90-4:NZ_CP022454.1/CP022454.1	-	5	5282	4917	2017-07-24	2017-07-28	Complete Genome	ftp://ftp.ncbi.nlm.nih.gov/genomes/all/GCF/002/224/405/GCF_002224405.1_ASM222440v1	ftp://ftp.ncbi.nlm.nih.gov/genomes/all/GCA/002/224/405/GCA_002224405.1_ASM222440v1
B	Indiana	2009K0767	SAMN03265013	missing	missing	missing	PRJNA203445	GCA_002047005.1	4.82195	52	-	MZCF01	125	4958	4678	2017-03-20	2017-03-22	Contig	ftp://ftp.ncbi.nlm.nih.gov/genomes/all/GCF/002/047/005/GCF_002047005.1_ASM204700v1	ftp://ftp.ncbi.nlm.nih.gov/genomes/all/GCA/002/047/005/GCA_002047005.1_ASM204700v1
B	Indiana	50269	SAMN03339659	missing	missing	missing	PRJNA275139	GCA_001276865.1	4.71628	52.1	-	JZTS01	64	4765	4518	2015-08-31	2017-02-28	Contig	ftp://ftp.ncbi.nlm.nih.gov/genomes/all/GCF/001/276/865/GCF_001276865.1_ASM127686v1	ftp://ftp.ncbi.nlm.nih.gov/genomes/all/GCA/001/276/865/GCA_001276865.1_ASM127686v1
B	Schwarzengrund	CVM19633	SAMN02604064	missing	missing	missing	PRJNA19459	GCA_000020745.1	4.82389	52.2367	chromosome:NC_011094.1/CP001127.1; plasmid pCVM19633_110:NC_011092.1/CP001125.1; plasmid pCVM19633_4:NC_011093.1/CP001126.1	-	3	4925	4655	2008-07-30	2017-02-26	Complete Genome	ftp://ftp.ncbi.nlm.nih.gov/genomes/all/GCF/000/020/745/GCF_000020745.1_ASM2074v1	ftp://ftp.ncbi.nlm.nih.gov/genomes/all/GCA/000/020/745/GCA_000020745.1_ASM2074v1
B	Sloterdijk	ATCC 15791	SAMN01805326	human	Netherlands	missing	PRJNA61353	GCA_000486445.2	4.81779	52.2	chromosome:NZ_CP012349.1/CP012349.1	-	1	4846	4547	2015-08-12	2017-02-28	Complete Genome	ftp://ftp.ncbi.nlm.nih.gov/genomes/all/GCF/000/486/445/GCF_000486445.2_ASM48644v2	ftp://ftp.ncbi.nlm.nih.gov/genomes/all/GCA/000/486/445/GCA_000486445.2_ASM48644v2
B	Abony	14	SAMN01823751	missing	missing	missing	PRJNA66687	GCA_000487615.2	4.73745	52.2	chromosome:NZ_CP007534.1/CP007534.1	-	1	4800	4541	2014-04-04	2017-02-26	Complete Genome	ftp://ftp.ncbi.nlm.nih.gov/genomes/all/GCF/000/487/615/GCF_000487615.2_ASM48761v2	ftp://ftp.ncbi.nlm.nih.gov/genomes/all/GCA/000/487/615/GCA_000487615.2_ASM48761v2
B	Essen	CFSAN059899	SAMN07163939	cattle stool	Nigeria	2011	PRJNA186035	GCA_002507445.1	4.85746	52.2	-	NPOH01	48	4965	4663	2017-10-10	2017-10-12	Contig	ftp://ftp.ncbi.nlm.nih.gov/genomes/all/GCF/002/507/445/GCF_002507445.1_ASM250744v1	ftp://ftp.ncbi.nlm.nih.gov/genomes/all/GCA/002/507/445/GCA_002507445.1_ASM250744v1
C1	Montevideo	USDA-ARS-USMARC-1903	SAMN02712197	ground beef	USA: United States BIFSCo Region 6	2006-10-01	PRJNA236673	GCA_000940975.1	4.56546	52.3	chromosome:NZ_CP007222.1/CP007222.1	-	1	4613	4361	2015-03-04	2017-02-27	Complete Genome	ftp://ftp.ncbi.nlm.nih.gov/genomes/all/GCF/000/940/975/GCF_000940975.1_ASM94097v1	ftp://ftp.ncbi.nlm.nih.gov/genomes/all/GCA/000/940/975/GCA_000940975.1_ASM94097v1
C1	Thompson	ATCC 8391	SAMN01823736	missing	missing	missing	PRJNA61153	GCA_000486365.2	4.69043	52.3	chromosome:NZ_CP011396.1/CP011396.1	-	1	4720	4478	2015-05-11	2017-02-27	Complete Genome	ftp://ftp.ncbi.nlm.nih.gov/genomes/all/GCF/000/486/365/GCF_000486365.2_ASM48636v2	ftp://ftp.ncbi.nlm.nih.gov/genomes/all/GCA/000/486/365/GCA_000486365.2_ASM48636v2
C1	Thompson	RM1986	SAMN03959818	human	USA: California	1999	PRJNA292007	GCA_001305835.1	4.70136	52.2	chromosome:NZ_CP012514.1/CP012514.1	-	1	4737	4512	2015-10-02	2017-02-28	Complete Genome	ftp://ftp.ncbi.nlm.nih.gov/genomes/all/GCF/001/305/835/GCF_001305835.1_ASM130583v1	ftp://ftp.ncbi.nlm.nih.gov/genomes/all/GCA/001/305/835/GCA_001305835.1_ASM130583v1
C1	Tennessee	TXSC_TXSC08-19	SAMN01813424	Fishmeal	USA:TX	2004-01-09	PRJNA65249	GCA_000486405.2	4.86441	52.2	chromosome:NZ_CP007505.1/CP007505.1	-	1	4912	4645	2014-03-28	2017-02-26	Complete Genome	ftp://ftp.ncbi.nlm.nih.gov/genomes/all/GCF/000/486/405/GCF_000486405.2_ASM48640v2	ftp://ftp.ncbi.nlm.nih.gov/genomes/all/GCA/000/486/405/GCA_000486405.2_ASM48640v2
C1	Tennessee	CFSAN001387	SAMN02261218	peanut butter	USA:GA	2007-02-27	PRJNA183850	GCA_001535315.2	4.94397	52.1667	chromosome:NZ_CP014994.1/CP014994.1; plasmid unnamed:NZ_CP014995.1/CP014995.1	-	2	5008	4722	2016-04-06	2017-03-01	Complete Genome	ftp://ftp.ncbi.nlm.nih.gov/genomes/all/GCF/001/535/315/GCF_001535315.2_ASM153531v2	ftp://ftp.ncbi.nlm.nih.gov/genomes/all/GCA/001/535/315/GCA_001535315.2_ASM153531v2
C1	Infantis	1326/28	SAMEA3106395	chicken	United Kingdom	1973	PRJEB7580	GCA_000953495.1	4.71068	52.3	chromosome 1:NZ_LN649235.1/LN649235.1	-	1	4764	4520	2014-12-16	2017-02-27	Complete Genome	ftp://ftp.ncbi.nlm.nih.gov/genomes/all/GCF/000/953/495/GCF_000953495.1_SINFA	ftp://ftp.ncbi.nlm.nih.gov/genomes/all/GCA/000/953/495/GCA_000953495.1_SINFA
C1	Infantis	FSIS1502169	SAMN04285042	chicken	USA: NC	2015	PRJNA292666	GCA_001931555.1	5.05025	52.1784	chromosome:NZ_CP016406.1/CP016406.1; plasmid pFSIS1502169:NZ_CP016407.1/CP016407.1	-	2	5158	4817	2017-01-04	2017-03-02	Complete Genome	ftp://ftp.ncbi.nlm.nih.gov/genomes/all/GCF/001/931/555/GCF_001931555.1_ASM193155v1	ftp://ftp.ncbi.nlm.nih.gov/genomes/all/GCA/001/931/555/GCA_001931555.1_ASM193155v1
C1	Rissen	2012K-0157	SAMN03264953	missing	missing	missing	PRJNA203445	GCA_002044955.1	4.83226	52.1	-	MYYQ01	66	4916	4648	2017-03-20	2017-03-22	Contig	ftp://ftp.ncbi.nlm.nih.gov/genomes/all/GCF/002/044/955/GCF_002044955.1_ASM204495v1	ftp://ftp.ncbi.nlm.nih.gov/genomes/all/GCA/002/044/955/GCA_002044955.1_ASM204495v1
C1	Rissen	01-0479	SAMN03264955	missing	missing	missing	PRJNA203445	GCA_002045825.1	4.94592	52	-	MYYH01	87	5075	4770	2017-03-20	2017-03-22	Contig	ftp://ftp.ncbi.nlm.nih.gov/genomes/all/GCF/002/045/825/GCF_002045825.1_ASM204582v1	ftp://ftp.ncbi.nlm.nih.gov/genomes/all/GCA/002/045/825/GCA_002045825.1_ASM204582v1
C1	Braenderup	SA20026289	SAMN06044997	missing	missing	missing	PRJNA354244	GCA_002234775.1	4.73488	52.3	chromosome:NZ_CP022490.1/CP022490.1	-	1	4818	4537	2017-07-27	2018-01-12	Complete Genome	ftp://ftp.ncbi.nlm.nih.gov/genomes/all/GCF/002/234/775/GCF_002234775.1_ASM223477v1	ftp://ftp.ncbi.nlm.nih.gov/genomes/all/GCA/002/234/775/GCA_002234775.1_ASM223477v1
C1	Braenderup	CFSAN044975	SAMN04962048	Environmental (Streams)	USA:GA	2013/7/12	PRJNA186035	GCA_001833885.1	4.628	52.3	-	MLUS01	25	4662	4453	2016-10-24	2017-03-02	Contig	ftp://ftp.ncbi.nlm.nih.gov/genomes/all/GCF/001/833/885/GCF_001833885.1_ASM183388v1	ftp://ftp.ncbi.nlm.nih.gov/genomes/all/GCA/001/833/885/GCA_001833885.1_ASM183388v1
C1	Virchow	SL491	SAMN02415249	missing	missing	missing	PRJNA20595	GCA_000171535.2	4.87688	52.0898	plasmid pSL491_3:NC_011215.1/CP001149.1; plasmid pSL491_5:NC_011214.1/CP001148.1	ABFH02	5	4992	4724	2007-08-31	2017-02-26	Contig	ftp://ftp.ncbi.nlm.nih.gov/genomes/all/GCF/000/171/535/GCF_000171535.2_ASM17153v2	ftp://ftp.ncbi.nlm.nih.gov/genomes/all/GCA/000/171/535/GCA_000171535.2_ASM17153v2
C1	Virchow	SVQ1	SAMN02597465	blood	Australia: Queensland	2007	PRJNA178788	GCA_000516855.1	4.73566	52.0699	plasmid pSVQ1_2:NZ_CM002365.1/CM002365.1; plasmid pSVQ1_3:NZ_CM002366.1/CM002366.1; plasmid pSVQ1_4:NZ_CM002367.1/CM002367.1	AZMP01	20	4734	4513	2013-12-31	2017-02-26	Scaffold	ftp://ftp.ncbi.nlm.nih.gov/genomes/all/GCF/000/516/855/GCF_000516855.1_SvirSVQ1_v1.0	ftp://ftp.ncbi.nlm.nih.gov/genomes/all/GCA/000/516/855/GCA_000516855.1_SvirSVQ1_v1.0
C1	Paratyphi C	RKS4594	SAMN02603245	missing	missing	missing	PRJNA20993	GCA_000018385.1	4.88849	52.2068	chromosome:NC_012125.1/CP000857.1; plasmid pSPCV:NC_012124.1/CP000858.1	-	2	5026	4598	2009-03-03	2018-06-07	Complete Genome	ftp://ftp.ncbi.nlm.nih.gov/genomes/all/GCF/000/018/385/GCF_000018385.1_ASM1838v1	ftp://ftp.ncbi.nlm.nih.gov/genomes/all/GCA/000/018/385/GCA_000018385.1_ASM1838v1
C1	Isangi	BCW_2703	SAMN02368580	human	Chian:Taiwan	2002	PRJNA203445	GCA_002064825.1	4.64712	52.3	-	MYCG01	51	4694	4457	2017-03-22	2017-03-24	Contig	ftp://ftp.ncbi.nlm.nih.gov/genomes/all/GCF/002/064/825/GCF_002064825.1_ASM206482v1	ftp://ftp.ncbi.nlm.nih.gov/genomes/all/GCA/002/064/825/GCA_002064825.1_ASM206482v1
C1	Livingstone	CKY-S4	SAMN03396344	Water	Canada: Regina	2009/9	PRJNA277757	GCA_000956125.1	4.80321	52.1	-	JZWK01	31	4846	4582	2015-03-18	2017-02-27	Contig	ftp://ftp.ncbi.nlm.nih.gov/genomes/all/GCF/000/956/125/GCF_000956125.1_ASM95612v1	ftp://ftp.ncbi.nlm.nih.gov/genomes/all/GCA/000/956/125/GCA_000956125.1_ASM95612v1
C1	Livingstone	BCW_2869	SAMN02368734	missing	missing	missing	PRJNA203445	GCA_002062375.1	4.87559	51.9	-	MXWT01	147	4999	4676	2017-03-22	2017-03-24	Contig	ftp://ftp.ncbi.nlm.nih.gov/genomes/all/GCF/002/062/375/GCF_002062375.1_ASM206237v1	ftp://ftp.ncbi.nlm.nih.gov/genomes/all/GCA/002/062/375/GCA_002062375.1_ASM206237v1
C1	Oranienburg	CFSAN001285	SAMN01805331	feces, dairy cow	missing	2002/2	PRJNA63683	GCA_000486815.2	4.64888	52.1	chromosome:NZ_CP019197.1/CP019197.1	-	1	4717	4444	2018-01-05	2018-01-11	Complete Genome	ftp://ftp.ncbi.nlm.nih.gov/genomes/all/GCF/000/486/815/GCF_000486815.2_ASM48681v2	ftp://ftp.ncbi.nlm.nih.gov/genomes/all/GCA/000/486/815/GCA_000486815.2_ASM48681v2
C1	Oranienburg	CFSAN039536	SAMN04155461	river water	Mexico	2009	PRJNA186035	GCA_001880105.1	4.61964	52.1	-	MEJX01	34	4670	4422	2016-11-17	2017-03-02	Contig	ftp://ftp.ncbi.nlm.nih.gov/genomes/all/GCF/001/880/105/GCF_001880105.1_ASM188010v1	ftp://ftp.ncbi.nlm.nih.gov/genomes/all/GCA/001/880/105/GCA_001880105.1_ASM188010v1
C1	Ohio	07-0148	SAMN03264938	missing	missing	missing	PRJNA203445	GCA_002048935.1	4.85058	52.1	-	MZFT01	26	4909	4674	2017-03-20	2017-03-22	Contig	ftp://ftp.ncbi.nlm.nih.gov/genomes/all/GCF/002/048/935/GCF_002048935.1_ASM204893v1	ftp://ftp.ncbi.nlm.nih.gov/genomes/all/GCA/002/048/935/GCA_002048935.1_ASM204893v1
C1	Hartford	CFSAN051032	SAMN05195927	Pond	USA: GA	2014-09-23	PRJNA308180	GCA_002241735.2	4.81778	52.1	-	NLBZ02	44	4929	4649	2017-08-04	2018-04-26	Contig	ftp://ftp.ncbi.nlm.nih.gov/genomes/all/GCF/002/241/735/GCF_002241735.2_ASM224173v2	ftp://ftp.ncbi.nlm.nih.gov/genomes/all/GCA/002/241/735/GCA_002241735.2_ASM224173v2
C1	Concord	CFSAN018747	SAMN08663446	missing	Czech Republic	missing	PRJNA186035	GCA_003030265.1	5.27762	51.8599	chromosome:NZ_CP028196.1/CP028196.1; plasmid pGMI14-002_1:NZ_CP028197.1/CP028197.1; plasmid pGMI14-002_2:NZ_CP028198.1/CP028198.1	-	3	5492	5176	2018-04-02	2018-04-05	Complete Genome	ftp://ftp.ncbi.nlm.nih.gov/genomes/all/GCF/003/030/265/GCF_003030265.1_ASM303026v1	ftp://ftp.ncbi.nlm.nih.gov/genomes/all/GCA/003/030/265/GCA_003030265.1_ASM303026v1
C1	Oslo	02-0012	SAMN03264945	missing	missing	missing	PRJNA203445	GCA_002046815.1	4.54618	52.4	-	MZBS01	43	4572	4356	2017-03-20	2017-03-22	Contig	ftp://ftp.ncbi.nlm.nih.gov/genomes/all/GCF/002/046/815/GCF_002046815.1_ASM204681v1	ftp://ftp.ncbi.nlm.nih.gov/genomes/all/GCA/002/046/815/GCA_002046815.1_ASM204681v1
D1	Typhi	CT18	SAMEA1705914	human	missing	1993/12	PRJNA236	GCA_000195995.1	5.13371	51.8776	chromosome:NC_003198.1/AL513382.1; plasmid pHCM1:NC_003384.1/AL513383.1; plasmid pHCM2:NC_003385.1/AL513384.1	-	3	4829	4473	2001-11-07	2017-04-14	Complete Genome	ftp://ftp.ncbi.nlm.nih.gov/genomes/all/GCF/000/195/995/GCF_000195995.1_ASM19599v1	ftp://ftp.ncbi.nlm.nih.gov/genomes/all/GCA/000/195/995/GCA_000195995.1_ASM19599v1
D1	Typhi	Ty2	SAMN02604095	missing	missing	missing	PRJNA371	GCA_000007545.1	4.79196	52.1	chromosome:NC_004631.1/AE014613.1	-	1	4969	4604	2003-03-21	2017-02-26	Complete Genome	ftp://ftp.ncbi.nlm.nih.gov/genomes/all/GCF/000/007/545/GCF_000007545.1_ASM754v1	ftp://ftp.ncbi.nlm.nih.gov/genomes/all/GCA/000/007/545/GCA_000007545.1_ASM754v1
D1	Gallinarum	287/91	SAMEA1705927	missing	Brazil	missing	PRJEA30689	GCA_000009525.1	4.6587	52.2	chromosome:NC_011274.1/AM933173.1	-	1	4614	4167	2008-09-18	2019-04-01	Complete Genome	ftp://ftp.ncbi.nlm.nih.gov/genomes/all/GCF/000/009/525/GCF_000009525.1_ASM952v1	ftp://ftp.ncbi.nlm.nih.gov/genomes/all/GCA/000/009/525/GCA_000009525.1_ASM952v1
D1	Gallinarum	9184	SAMN00811241	missing	missing	missing	PRJNA41263	GCA_000335995.2	4.60991	52.2	chromosome:NZ_CP019035.1/CP019035.1	-	1	4661	4213	2017-01-17	2017-03-02	Complete Genome	ftp://ftp.ncbi.nlm.nih.gov/genomes/all/GCF/000/335/995/GCF_000335995.2_ASM33599v2	ftp://ftp.ncbi.nlm.nih.gov/genomes/all/GCA/000/335/995/GCA_000335995.2_ASM33599v2
D1	Javiana	GA_MM04042433	SAMN02415242	missing	missing	missing	PRJNA20049	GCA_000171255.1	4.54614	52.2	-	ABEH02	19	4621	4338	2007-07-20	2017-11-15	Contig	ftp://ftp.ncbi.nlm.nih.gov/genomes/all/GCF/000/171/255/GCF_000171255.1_ASM17125v1	ftp://ftp.ncbi.nlm.nih.gov/genomes/all/GCA/000/171/255/GCA_000171255.1_ASM17125v1
D1	Javiana	CFSAN001992	SAMN01832085	stool	USA: AZ	2012-10-24	PRJNA183458	GCA_000341425.1	4.67527	52.1662	chromosome:NC_020307.1/CP004027.1; plasmid pCFSAN001992_1:NC_020306.1/CP004026.1; plasmid pCFSAN001992_2:NC_020308.1/CP004028.1	-	3	4762	4454	2013-02-20	2017-02-26	Complete Genome	ftp://ftp.ncbi.nlm.nih.gov/genomes/all/GCF/000/341/425/GCF_000341425.1_ASM34142v1	ftp://ftp.ncbi.nlm.nih.gov/genomes/all/GCA/000/341/425/GCA_000341425.1_ASM34142v1
D1	Dublin	CT_02021853	SAMN02604065	missing	missing	missing	PRJNA19467	GCA_000020925.1	4.91746	52.1454	chromosome:NC_011205.1/CP001144.1; plasmid pCT02021853_74:NC_011204.1/CP001143.1	-	2	5050	4731	2008-09-04	2017-02-26	Complete Genome	ftp://ftp.ncbi.nlm.nih.gov/genomes/all/GCF/000/020/925/GCF_000020925.1_ASM2092v1	ftp://ftp.ncbi.nlm.nih.gov/genomes/all/GCA/000/020/925/GCA_000020925.1_ASM2092v1
D1	Dublin	ATCC 39184	SAMN01041081	missing	missing	missing	PRJNA41463	GCA_001953035.1	4.91714	52.1454	chromosome:NZ_CP019179.1/CP019179.1; plasmid pATCC39184:NZ_CP019180.1/CP019180.1	-	2	5047	4702	2017-01-17	2017-03-02	Complete Genome	ftp://ftp.ncbi.nlm.nih.gov/genomes/all/GCF/001/953/035/GCF_001953035.1_ASM195303v1	ftp://ftp.ncbi.nlm.nih.gov/genomes/all/GCA/001/953/035/GCA_001953035.1_ASM195303v1
D1	Pullorum	ATCC 9120	SAMN01805317	Human	missing	missing	PRJNA66671	GCA_000330485.2	4.78149	52.2199	chromosome:NZ_CP012347.1/CP012347.1; plasmid pCFSAN000725_01:NZ_CP012348.1/CP012348.1	-	2	4875	4413	2015-08-12	2017-02-28	Complete Genome	ftp://ftp.ncbi.nlm.nih.gov/genomes/all/GCF/000/330/485/GCF_000330485.2_ASM33048v2	ftp://ftp.ncbi.nlm.nih.gov/genomes/all/GCA/000/330/485/GCA_000330485.2_ASM33048v2
D1	Pullorum	S06004	SAMN02603462	missing	missing	missing	PRJNA191133	GCA_000444445.1	4.6826	52.1	chromosome:NC_021984.1/CP006575.1	-	1	4687	4066	2013-08-06	2019-04-02	Complete Genome	ftp://ftp.ncbi.nlm.nih.gov/genomes/all/GCF/000/444/445/GCF_000444445.1_ASM44444v1	ftp://ftp.ncbi.nlm.nih.gov/genomes/all/GCA/000/444/445/GCA_000444445.1_ASM44444v1
D1	Enteritidis	OLF-SE11-10058	SAMN02941167	environment	Canada	2010	PRJNA256209	GCA_000750375.1	4.70274	52.2	chromosome:NZ_CP009093.1/CP009093.1	-	1	4790	4501	2014-09-09	2017-02-27	Complete Genome	ftp://ftp.ncbi.nlm.nih.gov/genomes/all/GCF/000/750/375/GCF_000750375.1_ASM75037v1	ftp://ftp.ncbi.nlm.nih.gov/genomes/all/GCA/000/750/375/GCA_000750375.1_ASM75037v1
D1	Enteritidis	SEJ	SAMN02904629	missing	missing	missing	PRJNA244356	GCA_000754375.1	4.7383	52.1975	chromosome:NZ_CP008928.1/CP008928.1; plasmid unnamed:NZ_CP008927.1/CP008927.1	-	2	4829	4562	2014-09-12	2017-02-27	Complete Genome	ftp://ftp.ncbi.nlm.nih.gov/genomes/all/GCF/000/754/375/GCF_000754375.1_ASM75437v1	ftp://ftp.ncbi.nlm.nih.gov/genomes/all/GCA/000/754/375/GCA_000754375.1_ASM75437v1
D1	Panama	ATCC 7378	SAMN01805327	missing	USA: NY	missing	PRJNA78385	GCA_000486765.2	4.55558	52.3	chromosome:NZ_CP012346.1/CP012346.1	-	1	4611	4319	2015-08-12	2017-02-28	Complete Genome	ftp://ftp.ncbi.nlm.nih.gov/genomes/all/GCF/000/486/765/GCF_000486765.2_ASM48676v2	ftp://ftp.ncbi.nlm.nih.gov/genomes/all/GCA/000/486/765/GCA_000486765.2_ASM48676v2
D1	Panama	BCW_2848	SAMN02368714	missing	missing	missing	PRJNA203445	GCA_002062625.1	4.87882	51.9	-	MXXN01	178	5018	4687	2017-03-22	2017-03-24	Contig	ftp://ftp.ncbi.nlm.nih.gov/genomes/all/GCF/002/062/625/GCF_002062625.1_ASM206262v1	ftp://ftp.ncbi.nlm.nih.gov/genomes/all/GCA/002/062/625/GCA_002062625.1_ASM206262v1
D1	Itami	SA20014991	SAMN03485850	stool	Canada: Ontario, Etobicoke	2001-04-23	PRJNA177232	GCA_001448495.1	4.73795	52.1	-	LHSY01	23	4925	4578	2015-11-27	2017-03-01	Contig	ftp://ftp.ncbi.nlm.nih.gov/genomes/all/GCF/001/448/495/GCF_001448495.1_ASM144849v1	ftp://ftp.ncbi.nlm.nih.gov/genomes/all/GCA/001/448/495/GCA_001448495.1_ASM144849v1
D1	Itami	BCW_2705	SAMN02368582	human	China:Taiwan	2002	PRJNA203445	GCA_002064815.1	4.66509	52.2	-	MYCE01	61	4788	4473	2017-03-22	2017-03-24	Contig	ftp://ftp.ncbi.nlm.nih.gov/genomes/all/GCF/002/064/815/GCF_002064815.1_ASM206481v1	ftp://ftp.ncbi.nlm.nih.gov/genomes/all/GCA/002/064/815/GCA_002064815.1_ASM206481v1
D1	Blegdam	S-1824	SAMN04160822	missing	missing	missing	PRJNA177073	GCA_001975265.1	4.69398	52.3	chromosome:NZ_CP019406.1/CP019406.1	-	1	4774	4490	2017-01-30	2017-04-29	Complete Genome	ftp://ftp.ncbi.nlm.nih.gov/genomes/all/GCF/001/975/265/GCF_001975265.1_ASM197526v1	ftp://ftp.ncbi.nlm.nih.gov/genomes/all/GCA/001/975/265/GCA_001975265.1_ASM197526v1
D1	Moscow	S-1843	SAMN04160826	missing	missing	missing	PRJNA177578	GCA_001975555.1	4.6904	52.3	chromosome:NZ_CP019415.1/CP019415.1	-	1	4784	4453	2017-01-30	2017-03-02	Complete Genome	ftp://ftp.ncbi.nlm.nih.gov/genomes/all/GCF/001/975/555/GCF_001975555.1_ASM197555v1	ftp://ftp.ncbi.nlm.nih.gov/genomes/all/GCA/001/975/555/GCA_001975555.1_ASM197555v1
D2	India	SA20085604	SAMN04160811	missing	Canada: Quebec, Saint-Hyacinthe	2008-09-01	PRJNA177230	GCA_002208195.1	5.86874	51.5064	chromosome:CP022015.1; plasmid unnamed1:CP022016.1	-	2	6116	5695	2017-06-26	2017-06-26	Complete Genome	-	ftp://ftp.ncbi.nlm.nih.gov/genomes/all/GCA/002/208/195/GCA_002208195.1_ASM220819v1
D2	Hillingdon	N1529-D3	SAMN04160821	missing	missing	missing	PRJNA177215	GCA_001975385.1	4.61806	52.2	chromosome:NZ_CP019410.1/CP019410.1	-	1	4619	4354	2017-01-30	2017-03-02	Complete Genome	ftp://ftp.ncbi.nlm.nih.gov/genomes/all/GCF/001/975/385/GCF_001975385.1_ASM197538v1	ftp://ftp.ncbi.nlm.nih.gov/genomes/all/GCA/001/975/385/GCA_001975385.1_ASM197538v1
D2	Ouakam	SA20034636	SAMN04160801	Gallus gallus	Canada: Ontario	2003-11-12	PRJNA177587	GCA_002211565.1	4.87491	52.2	chromosome:NZ_CP022116.1/CP022116.1	-	1	4947	4662	2017-06-30	2017-07-03	Complete Genome	ftp://ftp.ncbi.nlm.nih.gov/genomes/all/GCF/002/211/565/GCF_002211565.1_ASM221156v1	ftp://ftp.ncbi.nlm.nih.gov/genomes/all/GCA/002/211/565/GCA_002211565.1_ASM221156v1
D2	Macclesfield	S-1643	SAMN04160825	missing	missing	missing	PRJNA177326	GCA_002211585.1	5.26861	52.001	chromosome:NZ_CP022117.1/CP022117.1; plasmid unnamed1:NZ_CP022118.1/CP022118.1; plasmid unnamed2:NZ_CP022119.1/CP022119.1	-	3	5363	4921	2017-06-30	2017-07-03	Complete Genome	ftp://ftp.ncbi.nlm.nih.gov/genomes/all/GCF/002/211/585/GCF_002211585.1_ASM221158v1	ftp://ftp.ncbi.nlm.nih.gov/genomes/all/GCA/002/211/585/GCA_002211585.1_ASM221158v1
D2	Ekotedo	CFSAN059902	SAMN07163936	cattle stool	Nigeria	2011	PRJNA186035	GCA_002265975.1	4.63767	52.2	-	NPLP01	30	4594	4363	2017-08-22	2018-12-19	Contig	ftp://ftp.ncbi.nlm.nih.gov/genomes/all/GCF/002/265/975/GCF_002265975.1_ASM226597v1	ftp://ftp.ncbi.nlm.nih.gov/genomes/all/GCA/002/265/975/GCA_002265975.1_ASM226597v1
D2	Ekotedo	CFSAN059890	SAMN07163946	cattle stool	Nigeria	2012	PRJNA186035	GCA_002266095.1	4.63725	52.2	-	NPLZ01	42	4697	4426	2017-08-22	2017-08-24	Contig	ftp://ftp.ncbi.nlm.nih.gov/genomes/all/GCF/002/266/095/GCF_002266095.1_ASM226609v1	ftp://ftp.ncbi.nlm.nih.gov/genomes/all/GCA/002/266/095/GCA_002266095.1_ASM226609v1
E1	Muenster	BCW_1601	SAMN02367636	missing	missing	missing	PRJNA203445	GCA_002034315.1	4.63397	52.1	-	MXMS01	25	4694	4459	2017-03-17	2017-03-20	Contig	ftp://ftp.ncbi.nlm.nih.gov/genomes/all/GCF/002/034/315/GCF_002034315.1_ASM203431v1	ftp://ftp.ncbi.nlm.nih.gov/genomes/all/GCA/002/034/315/GCA_002034315.1_ASM203431v1
E1	Muenster	315	SAMN01805332	Fecal Sample from Dairy Farm	USA:NC	2001	PRJNA78397	GCA_000487035.2	4.97282	51.9579	chromosome:NZ_CP019198.1/CP019198.1; plasmid pCFSAN001297_01:NZ_CP019200.1/CP019200.1; plasmid pCFSAN001297_02:NZ_CP019199.1/CP019199.1	-	3	5142	4872	2017-01-17	2017-03-02	Complete Genome	ftp://ftp.ncbi.nlm.nih.gov/genomes/all/GCF/000/487/035/GCF_000487035.2_ASM48703v2	ftp://ftp.ncbi.nlm.nih.gov/genomes/all/GCA/000/487/035/GCA_000487035.2_ASM48703v2
E1	Anatum	GT-01	SAMN04274533	ground turkey	USA: Tulsa	2009	PRJNA302481	GCA_001447115.1	4.99536	52.2996	chromosome:NZ_CP013222.1/CP013222.1; plasmid PDM02:NZ_CP013221.1/CP013221.1; plasmid PDM03:NZ_CP013223.1/CP013223.1	-	3	5121	4839	2015-11-20	2017-03-01	Complete Genome	ftp://ftp.ncbi.nlm.nih.gov/genomes/all/GCF/001/447/115/GCF_001447115.1_ASM144711v1	ftp://ftp.ncbi.nlm.nih.gov/genomes/all/GCA/001/447/115/GCA_001447115.1_ASM144711v1
E1	Anatum	USDA-ARS-USMARC-1736	SAMN02716853	bovine hide	USA: BIFSCo Region 2	2006-04-01	PRJNA236657	GCA_001620115.1	4.8646	52.2099	chromosome:NZ_CP014657.1/CP014657.1; plasmid pSAN1-1736:NZ_CP014658.1/CP014658.1	-	2	4959	4716	2016-04-15	2017-03-01	Complete Genome	ftp://ftp.ncbi.nlm.nih.gov/genomes/all/GCF/001/620/115/GCF_001620115.1_ASM162011v1	ftp://ftp.ncbi.nlm.nih.gov/genomes/all/GCA/001/620/115/GCA_001620115.1_ASM162011v1
E1	Weltevreden	2511STDY5712384	SAMEA2336231	human	missing	1998	PRJEB1397	GCA_001409155.1	4.95753	52.142	chromosome 1:NZ_LN890522.1/LN890522.1; plasmid 2:NZ_LN890523.1/LN890523.1	-	2	5026	4697	2015-10-20	2017-02-28	Complete Genome	ftp://ftp.ncbi.nlm.nih.gov/genomes/all/GCF/001/409/155/GCF_001409155.1_98_11262	ftp://ftp.ncbi.nlm.nih.gov/genomes/all/GCA/001/409/155/GCA_001409155.1_98_11262
E1	Weltevreden	2511STDY5462413	SAMEA1904401	Human Stool	Viet Nam	2010	PRJEB1397	GCA_001409195.1	5.22862	52.1414	chromosome 1:NZ_LN890520.1/LN890520.1; plasmid 2:NZ_LN890521.1/LN890521.1	-	2	5359	5028	2015-10-20	2017-02-28	Complete Genome	ftp://ftp.ncbi.nlm.nih.gov/genomes/all/GCF/001/409/195/GCF_001409195.1_C2346	ftp://ftp.ncbi.nlm.nih.gov/genomes/all/GCA/001/409/195/GCA_001409195.1_C2346
E1	London	BCW_2725	SAMN02368602	human	China:Taiwan	1998	PRJNA203445	GCA_002064515.1	4.48488	52.2	-	MYBL01	66	4517	4311	2017-03-22	2017-03-24	Contig	ftp://ftp.ncbi.nlm.nih.gov/genomes/all/GCF/002/064/515/GCF_002064515.1_ASM206451v1	ftp://ftp.ncbi.nlm.nih.gov/genomes/all/GCA/002/064/515/GCA_002064515.1_ASM206451v1
E1	London	95-0457	SAMN03264921	missing	missing	missing	PRJNA203445	GCA_002047355.1	4.97378	51.8	-	MZDI01	77	5079	4824	2017-03-20	2017-03-22	Contig	ftp://ftp.ncbi.nlm.nih.gov/genomes/all/GCF/002/047/355/GCF_002047355.1_ASM204735v1	ftp://ftp.ncbi.nlm.nih.gov/genomes/all/GCA/002/047/355/GCA_002047355.1_ASM204735v1
E1	Meleagridis	98-0244	SAMN03264926	missing	missing	missing	PRJNA203445	GCA_002044885.1	4.7957	52.2	-	MYYK01	44	4872	4604	2017-03-20	2017-03-22	Contig	ftp://ftp.ncbi.nlm.nih.gov/genomes/all/GCF/002/044/885/GCF_002044885.1_ASM204488v1	ftp://ftp.ncbi.nlm.nih.gov/genomes/all/GCA/002/044/885/GCA_002044885.1_ASM204488v1
E1	Meleagridis	50-4424	SAMN03264928	missing	missing	missing	PRJNA203445	GCA_002044745.1	4.71981	52.2	-	MYXZ01	42	4786	4517	2017-03-20	2017-03-22	Contig	ftp://ftp.ncbi.nlm.nih.gov/genomes/all/GCF/002/044/745/GCF_002044745.1_ASM204474v1	ftp://ftp.ncbi.nlm.nih.gov/genomes/all/GCA/002/044/745/GCA_002044745.1_ASM204474v1
E1	Give	564	SAMN01813421	Filter from Dairy Farm	USA:OH	2003	PRJNA78401	GCA_000487215.1	4.70989	52.2	-	AOZG01	41	4795	4498	2013-10-28	2017-02-26	Contig	ftp://ftp.ncbi.nlm.nih.gov/genomes/all/GCF/000/487/215/GCF_000487215.1_ASM48721v1	ftp://ftp.ncbi.nlm.nih.gov/genomes/all/GCA/000/487/215/GCA_000487215.1_ASM48721v1
E1	Give	CFSAN059885	SAMN07163929	cattle stool	Nigeria	2012	PRJNA186035	GCA_002266215.1	4.61639	52.2	-	NPME01	25	4696	4447	2017-08-22	2017-08-24	Contig	ftp://ftp.ncbi.nlm.nih.gov/genomes/all/GCF/002/266/215/GCF_002266215.1_ASM226621v1	ftp://ftp.ncbi.nlm.nih.gov/genomes/all/GCA/002/266/215/GCA_002266215.1_ASM226621v1
E1	Uganda	97-0352	SAMN03264957	missing	missing	missing	PRJNA203445	GCA_002048685.1	4.6946	52.2	-	MZEU01	49	4757	4523	2017-03-20	2017-03-22	Contig	ftp://ftp.ncbi.nlm.nih.gov/genomes/all/GCF/002/048/685/GCF_002048685.1_ASM204868v1	ftp://ftp.ncbi.nlm.nih.gov/genomes/all/GCA/002/048/685/GCA_002048685.1_ASM204868v1
E1	Uganda	BCW_2248	SAMN02368047	Pork Chop	USA: New Mexico	2011	PRJNA203445	GCA_002030165.1	4.72865	52.2	-	MXEA01	23	4783	4556	2017-03-17	2017-03-20	Contig	ftp://ftp.ncbi.nlm.nih.gov/genomes/all/GCF/002/030/165/GCF_002030165.1_ASM203016v1	ftp://ftp.ncbi.nlm.nih.gov/genomes/all/GCA/002/030/165/GCA_002030165.1_ASM203016v1
E4	Senftenberg	775W	SAMN05514141	chicken egg	USA: Massachusetts Department of Public Health	1941	PRJNA337942	GCA_001969425.1	5.26203	51.9275	chromosome:NZ_CP016837.1/CP016837.1; plasmid pSSE-ATCC-43845:NZ_CP016838.1/CP016838.1	-	2	5349	5021	2017-01-23	2017-07-07	Complete Genome	ftp://ftp.ncbi.nlm.nih.gov/genomes/all/GCF/001/969/425/GCF_001969425.1_ASM196942v1	ftp://ftp.ncbi.nlm.nih.gov/genomes/all/GCA/001/969/425/GCA_001969425.1_ASM196942v1
E4	Senftenberg	ATCC 43845	SAMN01823733	missing	missing	missing	PRJNA60517	GCA_000486525.2	5.26061	51.934	chromosome:CP019194.1; plasmid pATCC43845:CP019195.1	-	2	5398	4511	2017-01-17	2017-01-17	Complete Genome	-	ftp://ftp.ncbi.nlm.nih.gov/genomes/all/GCA/000/486/525/GCA_000486525.2_ASM48652v2
E4	Krefeld	SA20030536	SAMN04160800	Sus scrofa: Cecal content	Canada: Ontario	2002-12-19	PRJNA177321	GCA_001975445.1	4.94227	52	chromosome:NZ_CP019413.1/CP019413.1	-	1	5006	4726	2017-01-30	2017-03-02	Complete Genome	ftp://ftp.ncbi.nlm.nih.gov/genomes/all/GCF/001/975/445/GCF_001975445.1_ASM197544v1	ftp://ftp.ncbi.nlm.nih.gov/genomes/all/GCA/001/975/445/GCA_001975445.1_ASM197544v1
F	Rubislaw	SA20030553	SAMN03470770	Sus scrofa cecal content	Canada: Saskatchewan	2002-11-26	PRJNA177071	GCA_001448845.1	4.93129	51.9	-	LHTG01	31	5051	4681	2015-11-27	2017-03-01	Contig	ftp://ftp.ncbi.nlm.nih.gov/genomes/all/GCF/001/448/845/GCF_001448845.1_ASM144884v1	ftp://ftp.ncbi.nlm.nih.gov/genomes/all/GCA/001/448/845/GCA_001448845.1_ASM144884v1
F	Rubislaw	ATCC 10717	SAMN01823732	missing	missing	missing	PRJNA61359	GCA_000486585.2	4.7698	52.2835	chromosome:NZ_CP019192.1/CP019192.1; plasmid pATCC10717:NZ_CP019193.1/CP019193.1	-	2	4807	4522	2017-01-17	2017-08-21	Complete Genome	ftp://ftp.ncbi.nlm.nih.gov/genomes/all/GCF/000/486/585/GCF_000486585.2_ASM48658v2	ftp://ftp.ncbi.nlm.nih.gov/genomes/all/GCA/000/486/585/GCA_000486585.2_ASM48658v2
F	Worthington	CVM N45931	SAMN03894165	chicken breast	USA: MD	2013	PRJNA242614	GCA_001242245.1	4.85161	52.2	-	LHGV01	55	4912	4661	2015-08-05	2017-02-28	Contig	ftp://ftp.ncbi.nlm.nih.gov/genomes/all/GCF/001/242/245/GCF_001242245.1_Salmonella_enterica_CVM_N45931_v1.0	ftp://ftp.ncbi.nlm.nih.gov/genomes/all/GCA/001/242/245/GCA_001242245.1_Salmonella_enterica_CVM_N45931_v1.0
F	Worthington	97-0196	SAMN03265078	missing	missing	missing	PRJNA203445	GCA_002046845.1	4.77565	52.2	-	MZBW01	53	4851	4601	2017-03-20	2017-03-22	Contig	ftp://ftp.ncbi.nlm.nih.gov/genomes/all/GCF/002/046/845/GCF_002046845.1_ASM204684v1	ftp://ftp.ncbi.nlm.nih.gov/genomes/all/GCA/002/046/845/GCA_002046845.1_ASM204684v1
F	Abaetetuba	ATCC 35640	SAMN01813419	creek water	Argentina: Zaiman	missing	PRJNA170546	GCA_000487915.2	4.5476	52.3	chromosome:NZ_CP007532.1/CP007532.1	-	1	4588	4306	2014-04-04	2017-02-26	Complete Genome	ftp://ftp.ncbi.nlm.nih.gov/genomes/all/GCF/000/487/915/GCF_000487915.2_ASM48791v2	ftp://ftp.ncbi.nlm.nih.gov/genomes/all/GCA/000/487/915/GCA_000487915.2_ASM48791v2
F	Aberdeen	NCTR144	SAMN07507241	Frozen Featherback fish meat	Viet Nam	2001	PRJNA312617	GCA_002283215.1	5.1232	52	-	NQWQ01	193	5385	5002	2017-08-31	2017-09-02	Scaffold	ftp://ftp.ncbi.nlm.nih.gov/genomes/all/GCF/002/283/215/GCF_002283215.1_ASM228321v1	ftp://ftp.ncbi.nlm.nih.gov/genomes/all/GCA/002/283/215/GCA_002283215.1_ASM228321v1
G	Cubana	98-0352	SAMN03265000	missing	missing	missing	PRJNA203445	GCA_002046285.1	4.88976	52.3	-	MZAI01	57	4970	4714	2017-03-20	2017-03-22	Contig	ftp://ftp.ncbi.nlm.nih.gov/genomes/all/GCF/002/046/285/GCF_002046285.1_ASM204628v1	ftp://ftp.ncbi.nlm.nih.gov/genomes/all/GCA/002/046/285/GCA_002046285.1_ASM204628v1
G	Cubana	CFSAN002050	SAMN01832088	fresh alfalfa sprouts	USA: AZ	2012-09-12	PRJNA184141	GCA_000430125.1	5.26701	51.8899	chromosome:NC_021818.1/CP006055.1; plasmid unnamed:NC_021845.1/CP006056.1; plasmid unnamed2:NC_021819.1/CP006057.1	-	3	5378	5081	2013-07-16	2017-02-26	Complete Genome	ftp://ftp.ncbi.nlm.nih.gov/genomes/all/GCF/000/430/125/GCF_000430125.1_ASM43012v1	ftp://ftp.ncbi.nlm.nih.gov/genomes/all/GCA/000/430/125/GCA_000430125.1_ASM43012v1
K	Cerro	87	SAMN02910521	chicken farm	Japan:west	2004	PRJNA252640	GCA_001941405.1	4.60244	52.3	chromosome:NZ_CP008925.1/CP008925.1	-	1	4662	4383	2017-01-10	2017-03-02	Complete Genome	ftp://ftp.ncbi.nlm.nih.gov/genomes/all/GCF/001/941/405/GCF_001941405.1_ASM194140v1	ftp://ftp.ncbi.nlm.nih.gov/genomes/all/GCA/001/941/405/GCA_001941405.1_ASM194140v1
K	Cerro	CFSAN001588	SAMN02383555	feces, dairy cow	USA:PA	2014-09-13	PRJNA224206	GCA_000505365.2	4.76824	52.169	chromosome:NZ_CP012833.1/CP012833.1; plasmid pCFSAN001588_001:NZ_CP012834.1/CP012834.1; plasmid pCFSAN001588_002:NZ_CP012835.1/CP012835.1	-	3	4880	4564	2015-10-06	2017-02-28	Complete Genome	ftp://ftp.ncbi.nlm.nih.gov/genomes/all/GCF/000/505/365/GCF_000505365.2_ASM50536v2	ftp://ftp.ncbi.nlm.nih.gov/genomes/all/GCA/000/505/365/GCA_000505365.2_ASM50536v2
L	Minnesota	ATCC 49284	SAMN01823721	missing	missing	missing	PRJNA78459	GCA_000486855.2	4.59239	52.2	chromosome:NZ_CP019184.1/CP019184.1	-	1	4632	4362	2017-01-17	2017-03-02	Complete Genome	ftp://ftp.ncbi.nlm.nih.gov/genomes/all/GCF/000/486/855/GCF_000486855.2_ASM48685v2	ftp://ftp.ncbi.nlm.nih.gov/genomes/all/GCA/000/486/855/GCA_000486855.2_ASM48685v2
L	Minnesota	CFSAN017963	SAMN02800603	mangoes	USA:TX	2014-05-12	PRJNA186035	GCA_002196535.1	5.00483	52.2846	chromosome:NZ_CP017720.1/CP017720.1; plasmid pCFSAN017963_01:NZ_CP017721.1/CP017721.1; plasmid pCFSAN017963_02:NZ_CP017722.1/CP017722.1	-	3	5137	4805	2017-06-15	2017-06-19	Complete Genome	ftp://ftp.ncbi.nlm.nih.gov/genomes/all/GCF/002/196/535/GCF_002196535.1_ASM219653v1	ftp://ftp.ncbi.nlm.nih.gov/genomes/all/GCA/002/196/535/GCA_002196535.1_ASM219653v1
M	Pomona	05-0020	SAMN03264949	missing	missing	missing	PRJNA203445	GCA_002048725.1	4.41278	52.3	-	MZFF01	37	4451	4211	2017-03-20	2017-03-22	Contig	ftp://ftp.ncbi.nlm.nih.gov/genomes/all/GCF/002/048/725/GCF_002048725.1_ASM204872v1	ftp://ftp.ncbi.nlm.nih.gov/genomes/all/GCA/002/048/725/GCA_002048725.1_ASM204872v1
M	Pomona	2012K-0680	SAMN03264948	missing	missing	missing	PRJNA203445	GCA_002049235.1	4.45134	52.3	-	MZFO01	42	4508	4265	2017-03-20	2017-03-22	Contig	ftp://ftp.ncbi.nlm.nih.gov/genomes/all/GCF/002/049/235/GCF_002049235.1_ASM204923v1	ftp://ftp.ncbi.nlm.nih.gov/genomes/all/GCA/002/049/235/GCA_002049235.1_ASM204923v1
M	Adelaide	06-0804	SAMN03264859	missing	missing	missing	PRJNA203445	GCA_002049335.1	4.56027	52.4	-	MZFU01	29	4637	4393	2017-03-20	2017-03-22	Contig	ftp://ftp.ncbi.nlm.nih.gov/genomes/all/GCF/002/049/335/GCF_002049335.1_ASM204933v1	ftp://ftp.ncbi.nlm.nih.gov/genomes/all/GCA/002/049/335/GCA_002049335.1_ASM204933v1
M	Adelaide	CDPH_C75	SAMN05721791	missing	missing	missing	PRJNA341407	GCA_001999405.1	4.55368	52.3	-	MTGP01	33	4625	4401	2017-02-13	2017-03-02	Scaffold	ftp://ftp.ncbi.nlm.nih.gov/genomes/all/GCF/001/999/405/GCF_001999405.1_ASM199940v1	ftp://ftp.ncbi.nlm.nih.gov/genomes/all/GCA/001/999/405/GCA_001999405.1_ASM199940v1
O	Monschaui	2009K2058	SAMN03265056	missing	missing	missing	PRJNA203445	GCA_002045005.1	4.89239	52	-	MYYW01	49	4983	4731	2017-03-20	2017-03-22	Contig	ftp://ftp.ncbi.nlm.nih.gov/genomes/all/GCF/002/045/005/GCF_002045005.1_ASM204500v1	ftp://ftp.ncbi.nlm.nih.gov/genomes/all/GCA/002/045/005/GCA_002045005.1_ASM204500v1
O	Monschaui	95-0422	SAMN03265057	missing	missing	missing	PRJNA203445	GCA_002045845.1	4.80994	52.2	-	MYYN01	53	4839	4580	2017-03-20	2017-03-22	Contig	ftp://ftp.ncbi.nlm.nih.gov/genomes/all/GCF/002/045/845/GCF_002045845.1_ASM204584v1	ftp://ftp.ncbi.nlm.nih.gov/genomes/all/GCA/002/045/845/GCA_002045845.1_ASM204584v1
O	Ealing	CFSAN059900	SAMN07163938	cattle stool	Nigeria	2011	PRJNA186035	GCA_002265925.1	4.67739	52.2	-	NPLR01	39	4733	4466	2017-08-22	2017-08-24	Contig	ftp://ftp.ncbi.nlm.nih.gov/genomes/all/GCF/002/265/925/GCF_002265925.1_ASM226592v1	ftp://ftp.ncbi.nlm.nih.gov/genomes/all/GCA/002/265/925/GCA_002265925.1_ASM226592v1
O	Ealing	89-0403	SAMN03264883	missing	missing	missing	PRJNA203445	GCA_002046005.1	4.72574	52.1	-	MYZN01	42	4771	4533	2017-03-20	2017-03-22	Contig	ftp://ftp.ncbi.nlm.nih.gov/genomes/all/GCF/002/046/005/GCF_002046005.1_ASM204600v1	ftp://ftp.ncbi.nlm.nih.gov/genomes/all/GCA/002/046/005/GCA_002046005.1_ASM204600v1
P	Inverness	BCW_1605	SAMN02367640	missing	missing	missing	PRJNA203445	GCA_002034735.1	4.88714	52.1	-	MXMO01	31	5032	4739	2017-03-17	2017-03-20	Contig	ftp://ftp.ncbi.nlm.nih.gov/genomes/all/GCF/002/034/735/GCF_002034735.1_ASM203473v1	ftp://ftp.ncbi.nlm.nih.gov/genomes/all/GCA/002/034/735/GCA_002034735.1_ASM203473v1
P	Inverness	ATCC 10720	SAMN01823716	missing	missing	missing	PRJNA61429	GCA_000487155.2	4.98988	52.0652	chromosome:NZ_CP019181.1/CP019181.1; plasmid pATCC10720:NZ_CP019182.1/CP019182.1	-	2	5128	4808	2017-01-17	2017-03-02	Complete Genome	ftp://ftp.ncbi.nlm.nih.gov/genomes/all/GCF/000/487/155/GCF_000487155.2_ASM48715v2	ftp://ftp.ncbi.nlm.nih.gov/genomes/all/GCA/000/487/155/GCA_000487155.2_ASM48715v2
R	Johannesburg	BCW_1603	SAMN02367638	missing	missing	missing	PRJNA203445	GCA_002034785.1	4.70155	52.3	-	MXMQ01	34	4806	4552	2017-03-17	2017-03-20	Contig	ftp://ftp.ncbi.nlm.nih.gov/genomes/all/GCF/002/034/785/GCF_002034785.1_ASM203478v1	ftp://ftp.ncbi.nlm.nih.gov/genomes/all/GCA/002/034/785/GCA_002034785.1_ASM203478v1
R	Johannesburg	ST203	SAMN04160815	Animal feed	United Kingdom	1991	PRJNA177234	GCA_001975405.1	4.65179	52.3	chromosome:NZ_CP019411.1/CP019411.1	-	1	4743	4473	2017-01-30	2017-03-02	Complete Genome	ftp://ftp.ncbi.nlm.nih.gov/genomes/all/GCF/001/975/405/GCF_001975405.1_ASM197540v1	ftp://ftp.ncbi.nlm.nih.gov/genomes/all/GCA/001/975/405/GCA_001975405.1_ASM197540v1
Q	Wandsworth	SA20092095	SAMN04160802	Shellfish: Shrimp	Canada: Ontario	2009	PRJNA177599	GCA_001975625.1	4.91604	52.2	chromosome:NZ_CP019417.1/CP019417.1	-	1	5013	4748	2017-01-30	2017-03-02	Complete Genome	ftp://ftp.ncbi.nlm.nih.gov/genomes/all/GCF/001/975/625/GCF_001975625.1_ASM197562v1	ftp://ftp.ncbi.nlm.nih.gov/genomes/all/GCA/001/975/625/GCA_001975625.1_ASM197562v1
H	Onderstepoort	SA20060086	SAMN04160808	missing	Canada: Ontario, Guelph	1998	PRJNA177585	GCA_002208255.1	5.00542	51.8669	chromosome:NZ_CP022034.1/CP022034.1; plasmid punamed1:NZ_CP022036.1/CP022036.1; plasmid punamed2:NZ_CP022035.1/CP022035.1	-	3	5162	4837	2017-06-26	2017-06-28	Complete Genome	ftp://ftp.ncbi.nlm.nih.gov/genomes/all/GCF/002/208/255/GCF_002208255.1_ASM220825v1	ftp://ftp.ncbi.nlm.nih.gov/genomes/all/GCA/002/208/255/GCA_002208255.1_ASM220825v1
I	Gaminara	CFSAN070644	SAMN07795410	laboratory strain	USA:MD	2015	PRJNA414243	GCA_002741885.1	5.03015	52.2007	chromosome:NZ_CP024165.1/CP024165.1; plasmid pCFSAN024441_01:NZ_CP024166.1/CP024166.1; plasmid pCFSAN024441_02:NZ_CP024167.1/CP024167.1	-	3	5194	4834	2017-11-02	2017-11-05	Complete Genome	ftp://ftp.ncbi.nlm.nih.gov/genomes/all/GCF/002/741/885/GCF_002741885.1_ASM274188v1	ftp://ftp.ncbi.nlm.nih.gov/genomes/all/GCA/002/741/885/GCA_002741885.1_ASM274188v1
I	Tees	CFSAN059891	SAMN07162989	cattle stool	cattle stool	20112	PRJNA186035	GCA_002265995.1	4.68963	52.1	-	NPLY01	42	4769	4471	2017-08-22	2017-08-24	Contig	ftp://ftp.ncbi.nlm.nih.gov/genomes/all/GCF/002/265/995/GCF_002265995.1_ASM226599v1	ftp://ftp.ncbi.nlm.nih.gov/genomes/all/GCA/002/265/995/GCA_002265995.1_ASM226599v1
S	Waycross	SA20041608	SAMN04160804	stool	Canada: Ontario, Etobicoke	2004	PRJNA316728	GCA_002211845.1	4.81289	52	chromosome:NZ_CP022138.1/CP022138.1	-	1	4897	4629	2017-06-30	2017-07-03	Complete Genome	ftp://ftp.ncbi.nlm.nih.gov/genomes/all/GCF/002/211/845/GCF_002211845.1_ASM221184v1	ftp://ftp.ncbi.nlm.nih.gov/genomes/all/GCA/002/211/845/GCA_002211845.1_ASM221184v1
T	Weslaco	247K	SAMN03470771	Felis catus	USA	1947	PRJNA177607	GCA_001448905.1	4.56732	52.1	-	LHTJ01	23	4600	4274	2015-11-27	2017-03-01	Contig	ftp://ftp.ncbi.nlm.nih.gov/genomes/all/GCF/001/448/905/GCF_001448905.1_ASM144890v1	ftp://ftp.ncbi.nlm.nih.gov/genomes/all/GCA/001/448/905/GCA_001448905.1_ASM144890v1
V	Quebec	S-1267	SAMN04160828	missing	missing	missing	PRJNA177594	GCA_002208315.1	4.64531	52.208	chromosome:NZ_CP022019.1/CP022019.1; plasmid punamed1:NZ_CP022018.1/CP022018.1; plasmid punamed2:NZ_CP022017.1/CP022017.1	-	3	4590	4321	2017-06-26	2018-12-19	Complete Genome	ftp://ftp.ncbi.nlm.nih.gov/genomes/all/GCF/002/208/315/GCF_002208315.1_ASM220831v1	ftp://ftp.ncbi.nlm.nih.gov/genomes/all/GCA/002/208/315/GCA_002208315.1_ASM220831v1
W	Apapa	SA20060561	SAMN04160810	Pogona vitticeps: Feces	Canada: Ontario, Hamilton	2006-01-22	PRJNA177205	GCA_001975285.1	4.80166	52.2	chromosome:NZ_CP019403.1/CP019403.1	-	1	4851	4550	2017-01-30	2017-03-02	Complete Genome	ftp://ftp.ncbi.nlm.nih.gov/genomes/all/GCF/001/975/285/GCF_001975285.1_ASM197528v1	ftp://ftp.ncbi.nlm.nih.gov/genomes/all/GCA/001/975/285/GCA_001975285.1_ASM197528v1
X	Bergen	ST350	SAMN04160814	Animal feed	United Kingdom	1991	PRJNA177119	GCA_001975325.1	4.80183	52.3	chromosome:NZ_CP019405.1/CP019405.1	-	1	4886	4604	2017-01-30	2017-03-02	Complete Genome	ftp://ftp.ncbi.nlm.nih.gov/genomes/all/GCF/001/975/325/GCF_001975325.1_ASM197532v1	ftp://ftp.ncbi.nlm.nih.gov/genomes/all/GCA/001/975/325/GCA_001975325.1_ASM197532v1
Y	Djakarta	S-1087	SAMN04160823	missing	missing	missing	PRJNA177208	GCA_001975365.1	4.66886	52.3	chromosome:NZ_CP019409.1/CP019409.1	-	1	4696	4362	2017-01-30	2017-03-02	Complete Genome	ftp://ftp.ncbi.nlm.nih.gov/genomes/all/GCF/001/975/365/GCF_001975365.1_ASM197536v1	ftp://ftp.ncbi.nlm.nih.gov/genomes/all/GCA/001/975/365/GCA_001975365.1_ASM197536v1
O51	Antsalova	S01-0511	SAMN04160831	Egusi seeds	missing	2001	PRJNA177204	GCA_001956735.1	4.64809	52.3	chromosome:NZ_CP019116.1/CP019116.1	-	1	4709	4460	2017-01-18	2017-03-02	Complete Genome	ftp://ftp.ncbi.nlm.nih.gov/genomes/all/GCF/001/956/735/GCF_001956735.1_ASM195673v1	ftp://ftp.ncbi.nlm.nih.gov/genomes/all/GCA/001/956/735/GCA_001956735.1_ASM195673v1
O54	Borreze	SA20041063	SAMN04160805	missing	Canada: Ontario, Guelph	1990	PRJNA177206	GCA_001975345.1	4.77756	52.1	chromosome:NZ_CP019407.1/CP019407.1	-	1	4809	4553	2017-01-30	2017-03-02	Complete Genome	ftp://ftp.ncbi.nlm.nih.gov/genomes/all/GCF/001/975/345/GCF_001975345.1_ASM197534v1	ftp://ftp.ncbi.nlm.nih.gov/genomes/all/GCA/001/975/345/GCA_001975345.1_ASM197534v1
O67	Crossness	1422-74	SAMN04160812	Sewage	United Kingdom: Great Britain	1973	PRJNA177207	GCA_001975245.1	4.84747	52.2	chromosome:NZ_CP019408.1/CP019408.1	-	1	4924	4649	2017-01-30	2017-03-02	Complete Genome	ftp://ftp.ncbi.nlm.nih.gov/genomes/all/GCF/001/975/245/GCF_001975245.1_ASM197524v1	ftp://ftp.ncbi.nlm.nih.gov/genomes/all/GCA/001/975/245/GCA_001975245.1_ASM197524v1
